# Supplementary material for: Causal Inference of Different Smoke Exposure Statuses and Influenza Risk: Insights From a Mendelian Randomization Study
Source: Clin Respir J. 2025 May 13;19(5):e70083. doi: 10.1111/crj.70083 (PMC12075745; doi:10.1111/crj.70083)
Supplement: Supplementary file 1 — Table S1 Number of index SNPs retained at each step of instrumental variable selection. [file CRJ-19-e70083-s009.xlsx]

## Sheet: Sheet1
Table S1.Number of index SNPs retained at each step of instrumental variable selection.
Exposure	Ethnicity	No. of index SNPs of exposure	After LD clumping	Removing confounders	After harmonizing
Current tobacco smoking	European	3635	95	92	90
Smoking status: Previous	European	4045	94	90	87
Smoking in household	European	238	12	12	12
Influenza (not pneumonia)	European	84	13	12	10
Influenza and pneumonia	European	1776	41	36	30
Abbreviations: SNP, single nucleotide polymorphism; LD, linkage disequilibrium
