# Supplementary material for: Causal Inference of Different Smoke Exposure Statuses and Influenza Risk: Insights From a Mendelian Randomization Study
Source: Clin Respir J. 2025 May 13;19(5):e70083. doi: 10.1111/crj.70083 (PMC12075745; doi:10.1111/crj.70083)
Supplement: Supplementary file 2 — Table S2 Index SNPs significant associated with the potential confounders. [file CRJ-19-e70083-s004.xlsx]

## Sheet: Sheet1
Table S2. Index SNPs significant associated with the potential confounders
Trait	Confounder	SNP	Chr	Pos	OR or Beta (trait)	P (trait)	OR or Beta (confounder)	P (confounder)
Current tobacco smoking	eosinophil count	rs7160389	14	98184651	0.00627	2.13e-06	N/A	3e-08
Current tobacco smoking	C-reactive protein measurement	rs56113850	19	40847202	-0.01	1.37e-17	0.0164	8e-16
Current tobacco smoking	platelet count	rs112178027	17	29236995	0.00833	3.25e-06	N/A	2e-15
Smoking status: Previous	C-reactive protein measurement	rs6265	11	27658369	-0.00686	3.72e-06	0.0228	8e-19
Smoking status: Previous	monocyte count	rs745570	17	79807926	-0.0054	3.48e-06	0.0141	5e-13
Smoking status: Previous	lymphocyte count	rs597808	12	111535554	-0.00753	1.13e-10	0.08	4e-23
Smoking status: Previous	smoking initiation	rs17151637	8	10295572	-0.00660953	3.26e-07	0.015	2e-09
Influenza (not pneumonia)	MHPG measurement	rs1902272	13	31551178	0.09	4.13e-06	0.31	1e-06
Influenza and pneumonia	C-reactive protein measurement	rs7970695	12	120985573	0.03	6.63e-08	0.14	N/A
Influenza and pneumonia	neutrophil count	rs1990760	2	162267541	-0.03	1.62e-07	0.0151	1e-14
Influenza and pneumonia	forced expiratory volume	rs55853698	15	78565597	0.04	7.27e-11	0.08	7e-14
Influenza and pneumonia	smoking initiation	rs11780592	8	27561230	-0.04	4.39e-07	0.0254	2e-10
Influenza and pneumonia	smoking initiation	rs10448177	9	7893498	-0.0279	2.11e-06	0.00506	9e-12
Abbreviations: SNP, single nucleotide polymorphism; Chr, chromosome; Pos, position; OR, odds ratio
