# Supplementary material for: Causal Inference of Different Smoke Exposure Statuses and Influenza Risk: Insights From a Mendelian Randomization Study
Source: Clin Respir J. 2025 May 13;19(5):e70083. doi: 10.1111/crj.70083 (PMC12075745; doi:10.1111/crj.70083)
Supplement: Supplementary file 3 — Table S3 Results of the MR‐PRESSO testing. [file CRJ-19-e70083-s014.xlsx]

## Sheet: Sheet1
Table S3. Results of the MR-PRESSO testing
Exposure	Outcome	Outlier	Global Test	Outlier corrected	Pdistortion	No. of SNPs selected	No. of SNPs used by MR-PRESSO
Current tobacco smoking	Influenza (not pneumonia)	NA	0.688	NA	NA	77	77
Current tobacco smoking	Influenza and pneumonia	rs73227362; rs8042494	<0.001	2.99172e-08	0.392	72	70
Smoking status: Previous	Influenza (not pneumonia)	NA	0.484	NA	NA	72	72
Smoking status: Previous	Influenza and pneumonia	rs35027817	0.01	0.094	0.771	72	71
Smoking in household	Influenza (not pneumonia)	NA	0.117	NA	NA	10	10
Smoking in household	Influenza and pneumonia	NA	0.774	NA	NA	10	10
Influenza (not pneumonia)	Current tobacco smoking	NA	0.217	NA	NA	8	8
Influenza (not pneumonia)	Smoking status: Previous	NA	0.584	NA	NA	10	10
Influenza (not pneumonia)	Smoking in household	NA	0.455	NA	NA	10	10
Influenza and pneumonia	Current tobacco smoking	rs2281926; rs9429730	0.003	0.756	0.138	30	28
Influenza and pneumonia	Smoking status: Previous	rs9429730	0.023	0.372	0.733	30	29
Influenza and pneumonia	Smoking in household	NA	0.233	NA	NA	28	28
Abbreviations: SNP, single nucleotide polymorphism;NA,not available
