# Supplementary material for: Causal Inference of Different Smoke Exposure Statuses and Influenza Risk: Insights From a Mendelian Randomization Study
Source: Clin Respir J. 2025 May 13;19(5):e70083. doi: 10.1111/crj.70083 (PMC12075745; doi:10.1111/crj.70083)
Supplement: Supplementary file 4 — Table S4 SNP summary for MR analysis (including F‐statistics and FDR‐adjusted p values) [file CRJ-19-e70083-s015.xlsx]

## Sheet: exp_cur_out_influ
SNP	effect_allele.exposure	other_allele.exposure	effect_allele.outcome	other_allele.outcome	beta.exposure	beta.outcome	chr.outcome	pos.outcome	pval.outcome	se.outcome	mr_keep.outcome	se.exposure	chr.exposure	pval.exposure	rank	Q	pval.exposure<Q	FDR_P	samplesize.exposure	pos.exposure	mr_keep.exposure	mr_keep	F	R2
rs113382419	A	C	A	C	0.0212683	0.0795188	9	133597897	0.128196	0.0522719	TRUE	0.00209903	9	4e-24	1	0.000649351	YES	3.08e-22	337030	27744859	TRUE	TRUE	102.666	0.000304528
rs11210887	A	G	A	G	-0.00954999	-0.00146943	1	43610348	0.94369	0.0208039	TRUE	0.00144137	1	3.46e-11	2	0.0012987	YES	1.33e-09	337030	27415350	TRUE	TRUE	43.899	0.000130236
rs62474713	A	G	A	G	-0.00867869	-0.0232369	7	115420155	0.210491	0.0185566	TRUE	0.00132411	7	5.6e-11	3	0.00194805	YES	1.44e-09	337030	119216918	TRUE	TRUE	42.9596	0.000127449
rs1549214	C	T	C	T	-0.00902835	0.0319453	5	167570002	0.100308	0.019439	TRUE	0.00137761	5	5.62e-11	4	0.0025974	YES	1.08e-09	337030	59011327	TRUE	TRUE	42.9501	0.000127421
rs9607805	T	C	T	C	0.00944438	-0.00534665	22	41458442	0.783551	0.0194639	TRUE	0.00148904	22	2.26e-10	5	0.00324675	YES	3.48e-09	337030	147946604	TRUE	TRUE	40.2285	0.000119348
rs10891481	G	A	G	A	0.00844556	0.00715116	11	112959839	0.697946	0.0184263	TRUE	0.00136319	11	5.82e-10	6	0.0038961	YES	7.47e-09	337030	45112453	TRUE	TRUE	38.3835	0.000113874
rs17730481	A	G	A	G	0.00856343	0.00555063	8	9418653	0.773565	0.0192921	TRUE	0.00142178	8	1.71e-09	7	0.00454546	YES	1.88e-08	337030	164480321	TRUE	TRUE	36.2769	0.000107626
rs73227362	C	A	C	A	-0.00981941	-0.0473685	8	27557833	0.0697301	0.0261176	TRUE	0.00166471	8	3.67e-09	8	0.00519481	YES	3.53e-08	337030	166997007	TRUE	TRUE	34.7931	0.000103224
rs11096777	C	T	C	T	0.00990335	0.0345973	4	35567281	0.1324	0.0229928	TRUE	0.00171265	4	7.37e-09	9	0.00584416	YES	6.3e-08	337030	46112946	TRUE	TRUE	33.437	9.92008e-05
rs7807019	G	A	G	A	0.00759831	0.000662477	7	117903009	0.971613	0.0186166	TRUE	0.00132692	7	1.03e-08	10	0.00649351	YES	7.91e-08	337030	104850632	TRUE	TRUE	32.7902	9.72823e-05
rs7726560	T	G	T	G	0.00745665	0.0163389	5	166269837	0.402921	0.0195344	TRUE	0.00133256	5	2.2e-08	11	0.00714286	YES	1.54e-07	337030	84110605	TRUE	TRUE	31.3122	9.28977e-05
rs6062496	A	G	A	G	0.00731762	0.00836151	20	63697746	0.663713	0.019231	TRUE	0.00132558	20	3.39e-08	12	0.00779221	YES	2.17e-07	337030	143729447	TRUE	TRUE	30.4739	9.04107e-05
rs8033799	C	A	C	A	0.00891326	-0.000133846	15	47389187	0.995149	0.0220152	TRUE	0.0016219	15	3.9e-08	13	0.00844156	YES	2.31e-07	337030	136463019	TRUE	TRUE	30.2013	8.9602e-05
rs3773814	C	A	C	A	0.0100866	-0.00806028	3	130996904	0.713263	0.0219342	TRUE	0.00183756	3	4.04e-08	14	0.00909091	YES	2.22e-07	337030	35568903	TRUE	TRUE	30.1305	8.93921e-05
rs2588978	C	T	C	T	-0.00719038	-0.0178315	10	61799851	0.333991	0.0184571	TRUE	0.00131947	10	5.06e-08	15	0.00974026	YES	2.6e-07	337030	105925165	TRUE	TRUE	29.6965	8.81044e-05
rs6727997	G	A	G	A	0.00758072	-0.0182915	2	145588717	0.36164	0.0200511	TRUE	0.00139988	2	6.12e-08	16	0.0103896	YES	2.95e-07	337030	112414363	TRUE	TRUE	29.3251	8.70027e-05
rs76239555	G	A	G	A	0.0249274	7.03e-05	4	32299134	0.999472	0.106225	TRUE	0.00467251	4	9.57e-08	17	0.011039	YES	4.33e-07	337030	49785030	TRUE	TRUE	28.4612	8.444e-05
rs11692742	A	G	A	G	0.00792322	0.0342083	2	44885314	0.0827809	0.0197191	TRUE	0.00148768	2	1.01e-07	18	0.0116883	YES	4.3e-07	337030	115060209	TRUE	TRUE	28.3651	8.41549e-05
rs10019569	C	T	C	T	-0.00724731	0.0323907	4	147025452	0.0822754	0.0186407	TRUE	0.00136106	4	1.01e-07	19	0.0123377	YES	4.1e-07	337030	6611798	TRUE	TRUE	28.353	8.4119e-05
rs3736922	A	G	A	G	0.00714389	0.0302307	10	103090875	0.10763	0.0187892	TRUE	0.00134324	10	1.05e-07	20	0.012987	YES	4.03e-07	337030	91832439	TRUE	TRUE	28.2854	8.39184e-05
rs10832727	C	T	C	T	-0.00784631	-0.0141738	11	17043742	0.483315	0.0202199	TRUE	0.0014891	11	1.37e-07	21	0.0136364	YES	5.03e-07	337030	35127427	TRUE	TRUE	27.7641	8.23719e-05
rs8073904	A	G	A	G	0.0103421	-0.00663648	17	81121344	0.800957	0.026324	TRUE	0.00198148	17	1.8e-07	22	0.0142857	YES	6.29e-07	337030	78908010	TRUE	TRUE	27.2419	8.08229e-05
rs970807	A	G	A	G	0.00692853	0.0222645	7	32065793	0.255667	0.0195872	TRUE	0.0013288	7	1.85e-07	23	0.0149351	YES	6.19e-07	337030	32105405	TRUE	TRUE	27.1871	8.06602e-05
rs9651873	C	A	C	A	-0.00697739	0.00686895	12	16602438	0.711671	0.0185841	TRUE	0.00134901	12	2.31e-07	24	0.0155844	YES	7.43e-07	337030	70207099	TRUE	TRUE	26.752	7.93693e-05
rs75448233	T	C	T	C	0.0151696	0.0609188	17	6708479	0.212813	0.0488967	TRUE	0.00294616	17	2.62e-07	25	0.0162338	YES	8.07e-07	337030	80241570	TRUE	TRUE	26.5116	7.86562e-05
rs114895876	G	A	G	A	0.0307158	-0.0343288	3	127634127	0.416174	0.0422208	TRUE	0.00597213	3	2.7e-07	26	0.0168831	YES	8e-07	337030	226042573	TRUE	TRUE	26.4524	7.84806e-05
rs6935954	G	A	G	A	-0.00680188	0.00337795	6	26255223	0.861595	0.0193752	TRUE	0.00133592	6	3.55e-07	27	0.0175325	YES	1.01e-06	337030	7528669	TRUE	TRUE	25.9237	7.69122e-05
rs792884	G	T	G	T	0.00828616	-0.00790342	1	74433889	0.768307	0.0268285	TRUE	0.00163092	1	3.76e-07	28	0.0181818	YES	1.03e-06	337030	158760373	TRUE	TRUE	25.8132	7.65843e-05
rs1149331	A	G	A	G	0.00670636	-0.0197015	1	7468609	0.285962	0.018464	TRUE	0.00132077	1	3.82e-07	29	0.0188312	YES	1.02e-06	337030	76526110	TRUE	TRUE	25.7822	7.64923e-05
rs4243633	A	C	A	C	0.00683939	0.0141418	14	69235146	0.453136	0.0188508	TRUE	0.00135744	14	4.7e-07	30	0.0194805	YES	1.21e-06	337030	32321743	TRUE	TRUE	25.386	7.53169e-05
rs72932765	T	C	T	C	-0.00987334	-0.00511935	2	202814460	0.859487	0.0289184	TRUE	0.00197345	2	5.65e-07	31	0.0201299	YES	1.4e-06	337030	87507664	TRUE	TRUE	25.0309	7.42634e-05
rs1452787	G	A	G	A	0.00735246	-0.0012962	18	55539976	0.948252	0.0199716	TRUE	0.00147944	18	6.71e-07	32	0.0207792	YES	1.61e-06	337030	63559609	TRUE	TRUE	24.6985	7.32774e-05
rs4752857	T	C	T	C	-0.00686719	0.0108167	11	47634200	0.572	0.0191409	TRUE	0.0013833	11	6.9e-07	33	0.0214286	YES	1.61e-06	337030	146346285	TRUE	TRUE	24.6448	7.31181e-05
rs2764665	A	G	A	G	-0.00670287	-0.00894751	1	57277111	0.630217	0.0185856	TRUE	0.00135359	1	7.35e-07	34	0.0220779	YES	1.67e-06	337030	109072075	TRUE	TRUE	24.5215	7.27524e-05
rs1557341	C	A	C	A	-0.00698011	-0.0249397	18	37547464	0.227973	0.0206866	TRUE	0.00141247	18	7.75e-07	35	0.0227273	YES	1.7e-06	337030	165696842	TRUE	TRUE	24.4211	7.24546e-05
rs148158713	G	A	G	A	0.0329503	0.0186251	2	147096068	0.833003	0.0883324	TRUE	0.00668855	2	8.38e-07	36	0.0233766	YES	1.79e-06	337030	123018804	TRUE	TRUE	24.2692	7.20037e-05
rs329120	T	C	T	C	-0.00657204	0.00164646	5	134526066	0.929395	0.0185818	TRUE	0.00134069	5	9.49e-07	37	0.024026	YES	1.98e-06	337030	127352970	TRUE	TRUE	24.0294	7.12925e-05
rs12532196	C	T	C	T	-0.00676921	0.0212261	7	80612254	0.262273	0.0189344	TRUE	0.00138122	7	9.55e-07	38	0.0246753	YES	1.93e-06	337030	21036853	TRUE	TRUE	24.0187	7.12608e-05
rs55936398	A	C	A	C	0.00724723	0.0257511	1	225854872	0.277054	0.0236909	TRUE	0.00147989	1	9.73e-07	39	0.0253247	YES	1.92e-06	337030	69701863	TRUE	TRUE	23.982	7.11518e-05
rs7024334	G	T	G	T	-0.00779835	-0.0191842	9	106309794	0.396656	0.0226333	TRUE	0.00159294	9	9.81e-07	40	0.025974	YES	1.89e-06	337030	79592010	TRUE	TRUE	23.9666	7.11062e-05
rs11079710	T	C	T	C	0.00733397	0.0142657	17	67889795	0.485716	0.0204632	TRUE	0.00149997	17	1.01e-06	41	0.0266234	YES	1.9e-06	337030	17065289	TRUE	TRUE	23.9063	7.09274e-05
rs2403116	G	A	G	A	0.00654851	0.0287528	12	83716826	0.121701	0.0185781	TRUE	0.00134125	12	1.05e-06	42	0.0272727	YES	1.92e-06	337030	65885911	TRUE	TRUE	23.8378	7.07239e-05
rs12103006	G	A	G	A	0.00650134	-0.0120708	16	24714916	0.510972	0.0183634	TRUE	0.00133705	16	1.16e-06	43	0.0279221	YES	2.08e-06	337030	24726237	TRUE	TRUE	23.6434	7.01474e-05
rs73426393	T	C	T	C	0.0111957	-0.0561437	12	111976559	0.169964	0.0409116	TRUE	0.00230432	12	1.18e-06	44	0.0285714	YES	2.07e-06	337030	45156242	TRUE	TRUE	23.6057	7.00355e-05
rs118081854	C	T	C	T	0.0152645	-0.033197	6	111458138	0.599647	0.0632436	TRUE	0.00314544	6	1.22e-06	45	0.0292208	YES	2.08e-06	337030	80363413	TRUE	TRUE	23.5506	6.9872e-05
rs150490880	T	C	T	C	0.0256652	0.130545	14	45643743	0.103247	0.0801226	TRUE	0.0053104	14	1.35e-06	46	0.0298701	YES	2.25e-06	337030	47655752	TRUE	TRUE	23.358	6.93005e-05
rs12890938	G	A	G	A	-0.0112843	0.00863645	14	39769353	0.771045	0.0296778	TRUE	0.00234072	14	1.43e-06	47	0.0305195	YES	2.34e-06	337030	111779341	TRUE	TRUE	23.2408	6.89528e-05
rs8009383	C	A	C	A	0.00657765	0.0161987	14	79125667	0.453648	0.0216171	TRUE	0.00137077	14	1.6e-06	48	0.0311688	YES	2.57e-06	337030	69619887	TRUE	TRUE	23.0257	6.83147e-05
rs9365653	C	T	C	T	-0.00716841	-0.033624	6	164059289	0.0877344	0.0196923	TRUE	0.00149514	6	1.63e-06	49	0.0318182	YES	2.56e-06	337030	57742783	TRUE	TRUE	22.987	6.81999e-05
rs427387	A	C	A	C	0.0103272	0.0186726	4	68754169	0.614121	0.0370341	TRUE	0.00215489	4	1.65e-06	50	0.0324675	YES	2.54e-06	337030	83350050	TRUE	TRUE	22.9676	6.81423e-05
rs686005	C	T	C	T	-0.00720584	-0.00742206	2	32268141	0.722806	0.0209242	TRUE	0.00150618	2	1.72e-06	51	0.0331169	YES	2.59e-06	337030	74983055	TRUE	TRUE	22.8884	6.79075e-05
rs8097893	G	A	G	A	-0.0156549	-0.0155046	18	77271099	0.640184	0.0331691	TRUE	0.00327258	18	1.72e-06	52	0.0337662	YES	2.55e-06	337030	62329099	TRUE	TRUE	22.8834	6.78925e-05
rs11932853	C	T	C	T	0.00674494	-0.00345912	4	111103232	0.853295	0.0187065	TRUE	0.00141154	4	1.77e-06	53	0.0344156	YES	2.57e-06	337030	77137828	TRUE	TRUE	22.8334	6.77442e-05
rs348829	A	G	A	G	0.00665475	0.0348737	20	60436269	0.0795024	0.0198871	TRUE	0.00139383	20	1.8e-06	54	0.0350649	YES	2.57e-06	337030	112830562	TRUE	TRUE	22.7952	6.7631e-05
rs13296519	T	G	T	G	0.00642834	-0.00303201	9	125709645	0.872585	0.0189056	TRUE	0.0013524	9	2e-06	55	0.0357143	YES	2.8e-06	337030	16755372	TRUE	TRUE	22.5937	6.70332e-05
rs72808467	C	A	C	A	0.0163309	0.00505213	2	57946839	0.90386	0.0418267	TRUE	0.00344977	2	2.2e-06	56	0.0363636	YES	3.03e-06	337030	130715748	TRUE	TRUE	22.4099	6.64879e-05
rs58931057	T	C	T	C	0.0136168	0.0817657	2	118459342	0.0757286	0.0460385	TRUE	0.00287777	2	2.23e-06	57	0.037013	YES	3.01e-06	337030	32493210	TRUE	TRUE	22.3892	6.64264e-05
rs9297887	G	A	G	A	0.0068216	0.0236077	8	90820211	0.217625	0.0191486	TRUE	0.00144285	8	2.27e-06	58	0.0376623	YES	3.01e-06	337030	74899573	TRUE	TRUE	22.3527	6.63182e-05
rs665908	A	C	A	C	-0.00880532	0.00049227	9	22460096	0.983611	0.0239635	TRUE	0.00186386	9	2.31e-06	59	0.0383117	YES	3.02e-06	337030	40238557	TRUE	TRUE	22.3184	6.62165e-05
rs13223675	G	A	G	A	-0.0177701	0.0513072	7	70742113	0.258716	0.0454275	TRUE	0.00378736	7	2.71e-06	60	0.038961	YES	3.47e-06	337030	9276163	TRUE	TRUE	22.0144	6.53145e-05
rs2496585	A	C	A	C	0.00681396	-0.0323774	6	143408310	0.12756	0.0212479	TRUE	0.00145236	6	2.71e-06	61	0.0396104	YES	3.42e-06	337030	41854446	TRUE	TRUE	22.0115	6.53061e-05
rs117395520	G	A	G	A	0.0183211	-0.0682655	12	76132330	0.298663	0.0656838	TRUE	0.00391397	12	2.86e-06	62	0.0402597	YES	3.55e-06	337030	79095144	TRUE	TRUE	21.9113	6.50087e-05
rs12599879	G	T	G	T	0.00786915	0.0293457	16	49751119	0.197729	0.0227831	TRUE	0.00168305	16	2.93e-06	63	0.0409091	YES	3.58e-06	337030	147853636	TRUE	TRUE	21.8606	6.48582e-05
rs4778745	G	A	G	A	0.0103578	-0.0153925	15	80071071	0.54142	0.025206	TRUE	0.00221705	15	2.99e-06	64	0.0415584	YES	3.59e-06	337030	112024388	TRUE	TRUE	21.8265	6.47571e-05
rs11710546	A	G	A	G	-0.00683976	-0.00193295	3	39264728	0.926538	0.0209644	TRUE	0.0014719	3	3.37e-06	65	0.0422078	YES	3.99e-06	337030	203679183	TRUE	TRUE	21.5936	6.40662e-05
rs12201779	T	C	T	C	-0.00632367	0.019827	6	158339341	0.296017	0.018973	TRUE	0.00136207	6	3.44e-06	66	0.0428571	YES	4.01e-06	337030	26255451	TRUE	TRUE	21.5546	6.39504e-05
rs2169268	G	A	G	A	0.00625138	0.0158353	8	21179342	0.417846	0.0195458	TRUE	0.00135388	8	3.89e-06	67	0.0435065	YES	4.47e-06	337030	128471924	TRUE	TRUE	21.3202	6.32551e-05
rs17363721	G	A	G	A	-0.00631796	-0.0153502	2	122261228	0.407016	0.018513	TRUE	0.00136851	2	3.9e-06	68	0.0441558	YES	4.42e-06	337030	58173974	TRUE	TRUE	21.3136	6.32356e-05
rs12273363	C	T	C	T	0.00749919	0.0439272	11	27723312	0.0411908	0.021516	TRUE	0.00162809	11	4.1e-06	69	0.0448052	YES	4.58e-06	337030	39306219	TRUE	TRUE	21.2164	6.29471e-05
rs13429686	G	A	G	A	0.00910673	-0.0418229	2	105308708	0.158288	0.0296437	TRUE	0.00197823	2	4.16e-06	70	0.0454545	YES	4.57e-06	337030	133861756	TRUE	TRUE	21.192	6.28746e-05
rs145228121	T	C	T	C	0.029294	-0.0483602	10	75378070	0.695952	0.123749	TRUE	0.00636454	10	4.17e-06	71	0.0461039	YES	4.52e-06	337030	44076019	TRUE	TRUE	21.1847	6.28532e-05
rs73109897	A	G	A	G	0.00794055	0.0158459	7	45116643	0.518829	0.0245616	TRUE	0.00172684	7	4.26e-06	72	0.0467532	YES	4.56e-06	337030	22668907	TRUE	TRUE	21.1445	6.27337e-05
rs148527444	G	A	G	A	-0.0232295	-0.0302492	11	87796772	0.333674	0.0312899	TRUE	0.00505547	11	4.33e-06	73	0.0474026	YES	4.57e-06	337030	53207207	TRUE	TRUE	21.1133	6.26413e-05
rs12536686	A	C	A	C	0.00629343	0.020696	7	32282131	0.309619	0.0203697	TRUE	0.00137025	7	4.37e-06	74	0.0480519	YES	4.55e-06	337030	117543063	TRUE	TRUE	21.0948	6.25863e-05
rs10862528	T	G	T	G	0.00649687	0.0102666	12	82956271	0.632198	0.0214498	TRUE	0.00141981	12	4.74e-06	75	0.0487013	YES	4.87e-06	337030	22460095	TRUE	TRUE	20.9386	6.2123e-05
rs1396724	T	C	T	C	-0.00663064	0.00131167	2	22446035	0.947349	0.0198629	TRUE	0.00144958	2	4.78e-06	76	0.0493506	YES	4.85e-06	337030	47681384	TRUE	TRUE	20.9231	6.2077e-05
rs8042494	T	C	T	C	-0.00719586	-0.0242158	15	78615668	0.233465	0.0203241	TRUE	0.00157446	15	4.87e-06	77	0.05	YES	4.87e-06	337030	32300756	TRUE	TRUE	20.8883	6.19736e-05

## Sheet: exp_cur_out_pneu
SNP	effect_allele.exposure	other_allele.exposure	effect_allele.outcome	other_allele.outcome	beta.exposure	beta.outcome	chr.outcome	pos.outcome	pval.outcome	se.outcome	mr_keep.outcome	se.exposure	chr.exposure	pval.exposure	rank	Q	pval.exposure<Q	FDR_P	samplesize.exposure	pos.exposure	mr_keep.exposure	mr_keep	F	R2
rs113382419	A	C	A	C	0.0212683	0.0429954	9	133597897	0.00764751	0.0161198	TRUE	0.00209903	9	3.99945e-24	1	0.000714286	YES	2.79962e-22	337030	136463019	TRUE	TRUE	102.666	0.000304528
rs62474713	A	G	A	G	-0.00867869	-0.014244	7	115420155	0.0152083	0.00586808	TRUE	0.00132411	7	5.59629e-11	2	0.00142857	YES	1.9587e-09	337030	115060209	TRUE	TRUE	42.9596	0.000127449
rs1549214	C	T	C	T	-0.00902835	0.00188418	5	167570002	0.759039	0.00614254	TRUE	0.00137761	5	5.62341e-11	3	0.00214286	YES	1.31213e-09	337030	166997007	TRUE	TRUE	42.9501	0.000127421
rs10891481	G	A	G	A	0.00844556	-0.00503472	11	112959839	0.387199	0.00582245	TRUE	0.00136319	11	5.81956e-10	4	0.00285714	YES	1.01842e-08	337030	112830562	TRUE	TRUE	38.3835	0.000113874
rs17730481	A	G	A	G	0.00856343	0.00510444	8	9418653	0.403138	0.00610558	TRUE	0.00142178	8	1.71333e-09	5	0.00357143	YES	2.39866e-08	337030	9276163	TRUE	TRUE	36.2769	0.000107626
rs7807019	G	A	G	A	0.00759831	0.0167958	7	117903009	0.0043399	0.00588843	TRUE	0.00132692	7	1.0274e-08	6	0.00428571	YES	1.19863e-07	337030	117543063	TRUE	TRUE	32.7902	9.72823e-05
rs7726560	T	G	T	G	0.00745665	0.000959243	5	166269837	0.876249	0.00615982	TRUE	0.00133256	5	2.19872e-08	7	0.005	YES	2.19872e-07	337030	165696842	TRUE	TRUE	31.3122	9.28977e-05
rs6062496	A	G	A	G	0.00731762	0.0104815	20	63697746	0.0838012	0.00606201	TRUE	0.00132558	20	3.38673e-08	8	0.00571429	YES	2.96339e-07	337030	62329099	TRUE	TRUE	30.4739	9.04107e-05
rs8033799	C	A	C	A	0.00891326	0.00710935	15	47389187	0.305675	0.00694043	TRUE	0.0016219	15	3.89753e-08	9	0.00642857	YES	3.03141e-07	337030	47681384	TRUE	TRUE	30.2013	8.9602e-05
rs3773814	C	A	C	A	0.0100866	0.00747144	3	130996904	0.280325	0.00692063	TRUE	0.00183756	3	4.04138e-08	10	0.00714286	YES	2.82897e-07	337030	130715748	TRUE	TRUE	30.1305	8.93921e-05
rs2588978	C	T	C	T	-0.00719038	-0.0159033	10	61799851	0.00632907	0.00582492	TRUE	0.00131947	10	5.05673e-08	11	0.00785714	YES	3.21792e-07	337030	63559609	TRUE	TRUE	29.6965	8.81044e-05
rs6727997	G	A	G	A	0.00758072	0.000625772	2	145588717	0.921352	0.00633817	TRUE	0.00139988	2	6.12435e-08	12	0.00857143	YES	3.57254e-07	337030	146346285	TRUE	TRUE	29.3251	8.70027e-05
rs76239555	G	A	G	A	0.0249274	0.0403317	4	32299134	0.22258	0.033067	TRUE	0.00467251	4	9.56599e-08	13	0.00928571	YES	5.15092e-07	337030	32300756	TRUE	TRUE	28.4612	8.444e-05
rs11692742	A	G	A	G	0.00792322	0.0173794	2	44885314	0.00519613	0.00621889	TRUE	0.00148768	2	1.00517e-07	14	0.01	YES	5.02585e-07	337030	45112453	TRUE	TRUE	28.3651	8.41549e-05
rs10019569	C	T	C	T	-0.00724731	-0.0097618	4	147025452	0.0974249	0.00588957	TRUE	0.00136106	4	1.01163e-07	15	0.0107143	YES	4.72094e-07	337030	147946604	TRUE	TRUE	28.353	8.4119e-05
rs3736922	A	G	A	G	0.00714389	0.00175968	10	103090875	0.766763	0.00593262	TRUE	0.00134324	10	1.04761e-07	16	0.0114286	YES	4.58329e-07	337030	104850632	TRUE	TRUE	28.2854	8.39184e-05
rs10832727	C	T	C	T	-0.00784631	0.000549771	11	17043742	0.931371	0.00638381	TRUE	0.0014891	11	1.37142e-07	17	0.0121429	YES	5.64702e-07	337030	17065289	TRUE	TRUE	27.7641	8.23719e-05
rs8073904	A	G	A	G	0.0103421	0.00703609	17	81121344	0.396066	0.00829075	TRUE	0.00198148	17	1.79659e-07	18	0.0128571	YES	6.98674e-07	337030	79095144	TRUE	TRUE	27.2419	8.08229e-05
rs970807	A	G	A	G	0.00692853	0.00288523	7	32065793	0.64077	0.00618321	TRUE	0.0013288	7	1.84782e-07	19	0.0135714	YES	6.80776e-07	337030	32105405	TRUE	TRUE	27.1871	8.06602e-05
rs75448233	T	C	T	C	0.0151696	0.0198466	17	6708479	0.198561	0.0154368	TRUE	0.00294616	17	2.62114e-07	20	0.0142857	YES	9.17399e-07	337030	6611798	TRUE	TRUE	26.5116	7.86562e-05
rs6935954	G	A	G	A	-0.00680188	-0.00876329	6	26255223	0.150949	0.00610177	TRUE	0.00133592	6	3.55386e-07	21	0.015	YES	1.18462e-06	337030	26255451	TRUE	TRUE	25.9237	7.69122e-05
rs792884	G	T	G	T	0.00828616	0.00434012	1	74433889	0.60928	0.0084917	TRUE	0.00163092	1	3.76296e-07	22	0.0157143	YES	1.19731e-06	337030	74899573	TRUE	TRUE	25.8132	7.65843e-05
rs1149331	A	G	A	G	0.00670636	0.00219263	1	7468609	0.706514	0.00582307	TRUE	0.00132077	1	3.82446e-07	23	0.0164286	YES	1.16397e-06	337030	7528669	TRUE	TRUE	25.7822	7.64923e-05
rs4243633	A	C	A	C	0.00683939	0.0108806	14	69235146	0.0674109	0.00594915	TRUE	0.00135744	14	4.69602e-07	24	0.0171429	YES	1.36967e-06	337030	69701863	TRUE	TRUE	25.386	7.53169e-05
rs72932765	T	C	T	C	-0.00987334	-0.0101627	2	202814460	0.264698	0.00911165	TRUE	0.00197345	2	5.64508e-07	25	0.0178571	YES	1.58062e-06	337030	203679183	TRUE	TRUE	25.0309	7.42634e-05
rs1452787	G	A	G	A	0.00735246	0.0138767	18	55539976	0.0277965	0.00630718	TRUE	0.00147944	18	6.70641e-07	26	0.0185714	YES	1.80557e-06	337030	53207207	TRUE	TRUE	24.6985	7.32774e-05
rs4752857	T	C	T	C	-0.00686719	-0.00723993	11	47634200	0.231081	0.00604547	TRUE	0.0013833	11	6.89684e-07	27	0.0192857	YES	1.78807e-06	337030	47655752	TRUE	TRUE	24.6448	7.31181e-05
rs2764665	A	G	A	G	-0.00670287	0.0044362	1	57277111	0.449995	0.00587247	TRUE	0.00135359	1	7.35208e-07	28	0.02	YES	1.83802e-06	337030	57742783	TRUE	TRUE	24.5215	7.27524e-05
rs1557341	C	A	C	A	-0.00698011	-0.0153947	18	37547464	0.0182713	0.00652298	TRUE	0.00141247	18	7.74515e-07	29	0.0207143	YES	1.86952e-06	337030	35127427	TRUE	TRUE	24.4211	7.24546e-05
rs148158713	G	A	G	A	0.0329503	-0.0361949	2	147096068	0.195545	0.0279638	TRUE	0.00668855	2	8.38108e-07	30	0.0214286	YES	1.95559e-06	337030	147853636	TRUE	TRUE	24.2692	7.20037e-05
rs329120	T	C	T	C	-0.00657204	-0.00359844	5	134526066	0.539222	0.00586076	TRUE	0.00134069	5	9.49183e-07	31	0.0221429	YES	2.14332e-06	337030	133861756	TRUE	TRUE	24.0294	7.12925e-05
rs12532196	C	T	C	T	-0.00676921	0.00493819	7	80612254	0.408487	0.00597439	TRUE	0.00138122	7	9.54531e-07	32	0.0228571	YES	2.08804e-06	337030	80241570	TRUE	TRUE	24.0187	7.12608e-05
rs55936398	A	C	A	C	0.00724723	0.00398405	1	225854872	0.594138	0.00747687	TRUE	0.00147989	1	9.72792e-07	33	0.0235714	YES	2.0635e-06	337030	226042573	TRUE	TRUE	23.982	7.11518e-05
rs7024334	G	T	G	T	-0.00779835	-0.0139685	9	106309794	0.0505953	0.00714536	TRUE	0.00159294	9	9.80709e-07	34	0.0242857	YES	2.01911e-06	337030	109072075	TRUE	TRUE	23.9666	7.11062e-05
rs11079710	T	C	T	C	0.00733397	0.0123534	17	67889795	0.0560351	0.00646518	TRUE	0.00149997	17	1.01188e-06	35	0.025	YES	2.02376e-06	337030	65885911	TRUE	TRUE	23.9063	7.09274e-05
rs2403116	G	A	G	A	0.00654851	0.0102107	12	83716826	0.0814479	0.00586033	TRUE	0.00134125	12	1.04855e-06	36	0.0257143	YES	2.03885e-06	337030	84110605	TRUE	TRUE	23.8378	7.07239e-05
rs12103006	G	A	G	A	0.00650134	-0.00176386	16	24714916	0.761046	0.00580013	TRUE	0.00133705	16	1.15985e-06	37	0.0264286	YES	2.19431e-06	337030	24726237	TRUE	TRUE	23.6434	7.01474e-05
rs73426393	T	C	T	C	0.0111957	-0.0175206	12	111976559	0.173911	0.0128853	TRUE	0.00230432	12	1.18293e-06	38	0.0271429	YES	2.17908e-06	337030	112414363	TRUE	TRUE	23.6057	7.00355e-05
rs118081854	C	T	C	T	0.0152645	-0.0220114	6	111458138	0.26781	0.0198638	TRUE	0.00314544	6	1.21717e-06	39	0.0278571	YES	2.18466e-06	337030	111779341	TRUE	TRUE	23.5506	6.9872e-05
rs150490880	T	C	T	C	0.0256652	0.0186833	14	45643743	0.45913	0.0252381	TRUE	0.0053104	14	1.34549e-06	40	0.0285714	YES	2.35461e-06	337030	46112946	TRUE	TRUE	23.358	6.93005e-05
rs12890938	G	A	G	A	-0.0112843	0.000948312	14	39769353	0.919012	0.00932664	TRUE	0.00234072	14	1.42988e-06	41	0.0292857	YES	2.44126e-06	337030	40238557	TRUE	TRUE	23.2408	6.89528e-05
rs8009383	C	A	C	A	0.00657765	0.00481694	14	79125667	0.480614	0.00682948	TRUE	0.00137077	14	1.59908e-06	42	0.03	YES	2.66513e-06	337030	79592010	TRUE	TRUE	23.0257	6.83147e-05
rs9365653	C	T	C	T	-0.00716841	-0.00575094	6	164059289	0.354032	0.00620517	TRUE	0.00149514	6	1.63174e-06	43	0.0307143	YES	2.65632e-06	337030	164480321	TRUE	TRUE	22.987	6.81999e-05
rs427387	A	C	A	C	0.0103272	0.000257302	4	68754169	0.982407	0.0116681	TRUE	0.00215489	4	1.64828e-06	44	0.0314286	YES	2.62226e-06	337030	69619887	TRUE	TRUE	22.9676	6.81423e-05
rs686005	C	T	C	T	-0.00720584	-0.0101343	2	32268141	0.124879	0.00660382	TRUE	0.00150618	2	1.71751e-06	45	0.0321429	YES	2.67168e-06	337030	32493210	TRUE	TRUE	22.8884	6.79075e-05
rs8097893	G	A	G	A	-0.0156549	-0.0129475	18	77271099	0.219735	0.0105501	TRUE	0.00327258	18	1.72207e-06	46	0.0328571	YES	2.62054e-06	337030	74983055	TRUE	TRUE	22.8834	6.78925e-05
rs11932853	C	T	C	T	0.00674494	-0.0047357	4	111103232	0.422883	0.00590906	TRUE	0.00141154	4	1.76754e-06	47	0.0335714	YES	2.63251e-06	337030	112024388	TRUE	TRUE	22.8334	6.77442e-05
rs348829	A	G	A	G	0.00665475	0.0129454	20	60436269	0.0393025	0.00628111	TRUE	0.00139383	20	1.80281e-06	48	0.0342857	YES	2.6291e-06	337030	59011327	TRUE	TRUE	22.7952	6.7631e-05
rs13296519	T	G	T	G	0.00642834	0.0119364	9	125709645	0.0454999	0.0059682	TRUE	0.0013524	9	2.00235e-06	49	0.035	YES	2.8605e-06	337030	128471924	TRUE	TRUE	22.5937	6.70332e-05
rs72808467	C	A	C	A	0.0163309	0.0145978	2	57946839	0.267204	0.0131568	TRUE	0.00344977	2	2.20338e-06	50	0.0357143	YES	3.08473e-06	337030	58173974	TRUE	TRUE	22.4099	6.64879e-05
rs58931057	T	C	T	C	0.0136168	0.0195681	2	118459342	0.180321	0.0146056	TRUE	0.00287777	2	2.2272e-06	51	0.0364286	YES	3.05694e-06	337030	119216918	TRUE	TRUE	22.3892	6.64264e-05
rs9297887	G	A	G	A	0.0068216	0.00306949	8	90820211	0.612247	0.00605581	TRUE	0.00144285	8	2.26976e-06	52	0.0371429	YES	3.05545e-06	337030	91832439	TRUE	TRUE	22.3527	6.63182e-05
rs665908	A	C	A	C	-0.00880532	-0.00834073	9	22460096	0.26995	0.00756065	TRUE	0.00186386	9	2.31057e-06	53	0.0378571	YES	3.0517e-06	337030	22460095	TRUE	TRUE	22.3184	6.62165e-05
rs13223675	G	A	G	A	-0.0177701	0.00504695	7	70742113	0.723816	0.0142825	TRUE	0.00378736	7	2.7072e-06	54	0.0385714	YES	3.50933e-06	337030	70207099	TRUE	TRUE	22.0144	6.53145e-05
rs2496585	A	C	A	C	0.00681396	-0.000266452	6	143408310	0.968318	0.00670857	TRUE	0.00145236	6	2.71107e-06	55	0.0392857	YES	3.45045e-06	337030	143729447	TRUE	TRUE	22.0115	6.53061e-05
rs117395520	G	A	G	A	0.0183211	-0.00846575	12	76132330	0.683405	0.0207585	TRUE	0.00391397	12	2.85667e-06	56	0.04	YES	3.57084e-06	337030	76526110	TRUE	TRUE	21.9113	6.50087e-05
rs12599879	G	T	G	T	0.00786915	0.00463996	16	49751119	0.51911	0.00719687	TRUE	0.00168305	16	2.93299e-06	57	0.0407143	YES	3.60192e-06	337030	49785030	TRUE	TRUE	21.8606	6.48582e-05
rs4778745	G	A	G	A	0.0103578	0.007468	15	80071071	0.347197	0.00794434	TRUE	0.00221705	15	2.9858e-06	58	0.0414286	YES	3.60355e-06	337030	80363413	TRUE	TRUE	21.8265	6.47571e-05
rs11710546	A	G	A	G	-0.00683976	0.00609431	3	39264728	0.357038	0.00661689	TRUE	0.0014719	3	3.37078e-06	59	0.0421429	YES	3.99923e-06	337030	39306219	TRUE	TRUE	21.5936	6.40662e-05
rs12201779	T	C	T	C	-0.00632367	0.00689384	6	158339341	0.249851	0.00599094	TRUE	0.00136207	6	3.44041e-06	60	0.0428571	YES	4.01381e-06	337030	158760373	TRUE	TRUE	21.5546	6.39504e-05
rs2169268	G	A	G	A	0.00625138	0.0124064	8	21179342	0.0442986	0.00616847	TRUE	0.00135388	8	3.88741e-06	61	0.0435714	YES	4.46096e-06	337030	21036853	TRUE	TRUE	21.3202	6.32551e-05
rs17363721	G	A	G	A	-0.00631796	-0.00619731	2	122261228	0.289403	0.00584965	TRUE	0.00136851	2	3.90095e-06	62	0.0442857	YES	4.4043e-06	337030	123018804	TRUE	TRUE	21.3136	6.32356e-05
rs12273363	C	T	C	T	0.00749919	0.0203587	11	27723312	0.00264277	0.00677156	TRUE	0.00162809	11	4.10365e-06	63	0.045	YES	4.55961e-06	337030	27744859	TRUE	TRUE	21.2164	6.29471e-05
rs13429686	G	A	G	A	0.00910673	0.000425586	2	105308708	0.963667	0.0093427	TRUE	0.00197823	2	4.15643e-06	64	0.0457143	YES	4.5461e-06	337030	105925165	TRUE	TRUE	21.192	6.28746e-05
rs145228121	T	C	T	C	0.029294	0.0459675	10	75378070	0.235842	0.0387767	TRUE	0.00636454	10	4.17215e-06	65	0.0464286	YES	4.49308e-06	337030	77137828	TRUE	TRUE	21.1847	6.28532e-05
rs73109897	A	G	A	G	0.00794055	-0.00132554	7	45116643	0.864208	0.00775079	TRUE	0.00172684	7	4.26089e-06	66	0.0471429	YES	4.51913e-06	337030	45156242	TRUE	TRUE	21.1445	6.27337e-05
rs148527444	G	A	G	A	-0.0232295	-0.00530525	11	87796772	0.593809	0.00994753	TRUE	0.00505547	11	4.33062e-06	67	0.0478571	YES	4.52453e-06	337030	87507664	TRUE	TRUE	21.1133	6.26413e-05
rs12536686	A	C	A	C	0.00629343	0.0108585	7	32282131	0.0907967	0.00642052	TRUE	0.00137025	7	4.37301e-06	68	0.0485714	YES	4.50163e-06	337030	32321743	TRUE	TRUE	21.0948	6.25863e-05
rs10862528	T	G	T	G	0.00649687	-0.00258181	12	82956271	0.702919	0.00676956	TRUE	0.00141981	12	4.74384e-06	69	0.0492857	YES	4.81259e-06	337030	83350050	TRUE	TRUE	20.9386	6.2123e-05
rs1396724	T	C	T	C	-0.00663064	-0.0119451	2	22446035	0.056901	0.00627346	TRUE	0.00144958	2	4.78278e-06	70	0.05	YES	4.78278e-06	337030	22668907	TRUE	TRUE	20.9231	6.2077e-05

## Sheet: exp_pre_out_influ
SNP	effect_allele.exposure	other_allele.exposure	effect_allele.outcome	other_allele.outcome	beta.exposure	beta.outcome	chr.outcome	pos.outcome	pval.outcome	se.outcome	mr_keep.outcome	pval.exposure	rank	Q	pval.exposure<Q	FDR_P	chr.exposure	samplesize.exposure	pos.exposure	se.exposure	mr_keep.exposure	mr_keep	F	R2
rs35438712	C	T	C	T	-0.00887109	0.000377952	3	85539055	0.985215	0.0203947	TRUE	1.67494e-13	1	0.000694444	YES	1.20596e-11	3	336024	85588205	0.00120322	TRUE	TRUE	54.3581	0.000161742
rs459809	C	T	C	T	-0.0097611	0.00478694	6	111331964	0.81361	0.0203033	TRUE	9.39074e-11	2	0.00138889	YES	3.38067e-09	6	336024	111653167	0.00150712	TRUE	TRUE	41.9471	0.000124818
rs2287509	T	G	T	G	-0.00757982	0.0505752	2	161998398	0.00777392	0.0190009	TRUE	1.40304e-10	3	0.00208333	YES	3.3673e-09	2	336024	162854908	0.00118144	TRUE	TRUE	41.1618	0.000122482
rs1579548	A	G	A	G	0.00739726	-0.0220021	2	103481599	0.2331	0.0184518	TRUE	2.24528e-10	4	0.00277778	YES	4.0415e-09	2	336024	104098057	0.00116607	TRUE	TRUE	40.2432	0.000119749
rs2178630	C	T	C	T	-0.007206	-0.0056771	7	3452576	0.759145	0.0185161	TRUE	7.04969e-10	5	0.00347222	YES	1.01516e-08	7	336024	3492208	0.00116883	TRUE	TRUE	38.0089	0.000113101
rs540356	A	C	A	C	0.00732363	0.000899717	11	132333922	0.961576	0.0186755	TRUE	7.76176e-10	6	0.00416667	YES	9.31411e-09	11	336024	132203816	0.00119085	TRUE	TRUE	37.8215	0.000112543
rs10956808	G	T	G	T	-0.00678601	-0.00701391	8	91763144	0.702368	0.018355	TRUE	9.24911e-09	7	0.00486111	YES	9.51337e-08	8	336024	92775372	0.00118139	TRUE	TRUE	32.9946	9.81815e-05
rs782267	A	G	A	G	-0.00748451	0.0230066	1	72530506	0.349389	0.0245856	TRUE	1.24194e-08	8	0.00555556	YES	1.11775e-07	1	336024	72996189	0.00131445	TRUE	TRUE	32.4219	9.64776e-05
rs1503055	A	C	A	C	-0.00672696	0.0298559	17	52096716	0.11314	0.0188456	TRUE	1.97688e-08	9	0.00625	YES	1.5815e-07	17	336024	50174076	0.00119822	TRUE	TRUE	31.5184	9.37894e-05
rs57945129	T	C	T	C	-0.00916616	0.00781681	3	117922877	0.726685	0.0223632	TRUE	2.05414e-08	10	0.00694444	YES	1.47898e-07	3	336024	117641724	0.00163462	TRUE	TRUE	31.4443	9.35686e-05
rs323737	G	A	G	A	-0.00652121	0.0145066	9	99319549	0.429601	0.0183657	TRUE	2.58357e-08	11	0.00763889	YES	1.69106e-07	9	336024	102081831	0.00117126	TRUE	TRUE	30.9991	9.22443e-05
rs55853064	T	C	T	C	0.00928822	0.0146028	19	31526999	0.573262	0.0259257	TRUE	3.52826e-08	12	0.00833333	YES	2.11696e-07	19	336024	32017905	0.00168475	TRUE	TRUE	30.3944	9.0445e-05
rs12487411	A	G	A	G	-0.00641435	0.00749423	3	34380678	0.683731	0.0183962	TRUE	3.85825e-08	13	0.00902778	YES	2.13688e-07	3	336024	34422170	0.00116681	TRUE	TRUE	30.2207	8.99282e-05
rs27901	C	T	C	T	0.00716442	0.0417932	5	94863537	0.0490196	0.0212318	TRUE	3.99485e-08	14	0.00972222	YES	2.05449e-07	5	336024	94199242	0.00130471	TRUE	TRUE	30.1532	8.97273e-05
rs2059529	A	G	A	G	-0.00696202	-0.0167233	8	25701649	0.390079	0.0194576	TRUE	4.01967e-08	15	0.0104167	YES	1.92944e-07	8	336024	25559165	0.0012681	TRUE	TRUE	30.1414	8.96921e-05
rs62022629	T	G	T	G	-0.00650759	0.0187191	15	89362897	0.311674	0.0185023	TRUE	4.43915e-08	16	0.0111111	YES	1.99762e-07	15	336024	89906128	0.00118913	TRUE	TRUE	29.949	8.91195e-05
rs2675609	C	T	C	T	-0.00657725	-0.0229239	10	61876772	0.224944	0.0188909	TRUE	5.05336e-08	17	0.0118056	YES	2.14025e-07	10	336024	63636531	0.00120693	TRUE	TRUE	29.6978	8.83722e-05
rs77068442	G	A	G	A	0.010131	0.0320228	1	158875526	0.293041	0.0304552	TRUE	6.68267e-08	18	0.0125	YES	2.67307e-07	1	336024	158845316	0.00187625	TRUE	TRUE	29.1557	8.67591e-05
rs12783782	A	G	A	G	0.00710875	0.0552359	10	102883484	0.0100441	0.0214566	TRUE	9.06233e-08	19	0.0131944	YES	3.43415e-07	10	336024	104643241	0.00133005	TRUE	TRUE	28.5661	8.50048e-05
rs147052174	T	G	T	G	0.0227622	-0.0737241	1	179814032	0.456262	0.0989563	TRUE	1.06598e-07	20	0.0138889	YES	3.83753e-07	1	336024	179783167	0.00428247	TRUE	TRUE	28.2514	8.40684e-05
rs9300633	G	T	G	T	-0.00622479	-0.0299118	13	100904209	0.111406	0.0187899	TRUE	1.59904e-07	22	0.0152778	YES	5.23322e-07	13	336024	101556463	0.00118774	TRUE	TRUE	27.4667	8.17336e-05
rs12924052	C	T	C	T	-0.0061958	-0.0291234	16	69743343	0.119669	0.0187149	TRUE	1.60066e-07	23	0.0159722	YES	5.01076e-07	16	336024	69777246	0.00118225	TRUE	TRUE	27.4648	8.17279e-05
rs7313327	T	C	T	C	-0.00829879	-0.0358861	12	45145600	0.147847	0.0247973	TRUE	2.05783e-07	24	0.0166667	YES	6.17349e-07	12	336024	45539383	0.00159772	TRUE	TRUE	26.9791	8.02829e-05
rs56779193	C	T	C	T	-0.00945107	-0.00503944	8	138573836	0.849289	0.0265199	TRUE	2.95481e-07	25	0.0173611	YES	8.50985e-07	8	336024	139586079	0.00184361	TRUE	TRUE	26.2799	7.82023e-05
rs7236979	T	C	T	C	-0.00608467	-0.0199498	18	40143735	0.29317	0.0189782	TRUE	3.28246e-07	27	0.01875	YES	8.75323e-07	18	336024	37723699	0.00119154	TRUE	TRUE	26.077	7.75984e-05
rs13302142	T	C	T	C	0.00673557	-0.0079255	9	136057686	0.703926	0.0208551	TRUE	3.60753e-07	28	0.0194444	YES	9.27651e-07	9	336024	138949532	0.00132364	TRUE	TRUE	25.8946	7.70558e-05
rs35891966	A	G	A	G	-0.0114385	0.059009	11	20107765	0.080891	0.0338057	TRUE	3.65502e-07	29	0.0201389	YES	9.07453e-07	11	336024	20129311	0.00224892	TRUE	TRUE	25.8696	7.69815e-05
rs487303	T	C	T	C	0.00662665	0.0119312	11	131918323	0.537758	0.0193624	TRUE	4.22766e-07	30	0.0208333	YES	1.01464e-06	11	336024	131788217	0.00131	TRUE	TRUE	25.5885	7.61451e-05
rs2269423	C	A	C	A	-0.00604502	-0.000353826	6	32177930	0.984775	0.0185416	TRUE	4.60426e-07	31	0.0215278	YES	1.06938e-06	6	336024	32145707	0.00119888	TRUE	TRUE	25.424	7.56556e-05
rs4709200	T	C	T	C	-0.00587146	-0.0127261	6	157302976	0.492308	0.0185338	TRUE	5.23094e-07	32	0.0222222	YES	1.17696e-06	6	336024	157724008	0.00117014	TRUE	TRUE	25.1777	7.49228e-05
rs9375371	A	G	A	G	0.00658208	0.030281	6	98303804	0.121268	0.0195428	TRUE	5.34995e-07	33	0.0229167	YES	1.16726e-06	6	336024	98751680	0.00131289	TRUE	TRUE	25.1345	7.4794e-05
rs10959411	C	T	C	T	-0.00811743	-0.0220454	9	10964035	0.326394	0.0224631	TRUE	5.38939e-07	34	0.0236111	YES	1.14128e-06	9	336024	10964035	0.0016196	TRUE	TRUE	25.1201	7.47513e-05
rs6834104	C	T	C	T	-0.00581701	0.00818166	4	172156021	0.655695	0.0183501	TRUE	6.34293e-07	35	0.0243056	YES	1.30483e-06	4	336024	173077172	0.00116794	TRUE	TRUE	24.8061	7.3817e-05
rs528301	A	G	A	G	0.00579807	0.0241353	2	44927769	0.207531	0.0191492	TRUE	7.04628e-07	36	0.025	YES	1.40926e-06	2	336024	45154908	0.00116892	TRUE	TRUE	24.6035	7.32142e-05
rs13019114	C	T	C	T	-0.00594747	0.0195999	2	59087007	0.291759	0.018591	TRUE	8.1328e-07	38	0.0263889	YES	1.54095e-06	2	336024	59314142	0.00120583	TRUE	TRUE	24.3272	7.2392e-05
rs4677722	T	C	T	C	0.00586372	-0.00556074	3	191322385	0.762899	0.0184329	TRUE	8.3301e-07	39	0.0270833	YES	1.53786e-06	3	336024	191040174	0.00118998	TRUE	TRUE	24.281	7.22546e-05
rs2306314	A	C	A	C	0.00618404	-0.018975	10	3135471	0.384101	0.0218012	TRUE	8.81029e-07	40	0.0277778	YES	1.58585e-06	10	336024	3177663	0.00125779	TRUE	TRUE	24.1729	7.19328e-05
rs117200682	A	G	A	G	0.0194631	-0.0233945	16	358444	0.627287	0.0481816	TRUE	9.03046e-07	41	0.0284722	YES	1.58584e-06	16	336024	408444	0.00396255	TRUE	TRUE	24.1254	7.17915e-05
rs12037187	A	G	A	G	0.00571013	0.0151901	1	190566940	0.419288	0.0188076	TRUE	9.19856e-07	42	0.0291667	YES	1.5769e-06	1	336024	190536070	0.0011634	TRUE	TRUE	24.0898	7.16857e-05
rs2822557	A	G	A	G	-0.00793745	-0.0003854	21	14298703	0.988192	0.0260414	TRUE	1.00212e-06	43	0.0298611	YES	1.67797e-06	21	336024	15671024	0.00162277	TRUE	TRUE	23.9248	7.11946e-05
rs72776998	C	T	C	T	-0.00760031	0.00959252	5	104440225	0.709037	0.0257069	TRUE	1.24598e-06	44	0.0305556	YES	2.03888e-06	5	336024	103775926	0.00156763	TRUE	TRUE	23.5058	6.99479e-05
rs10148671	C	T	C	T	0.00595729	-0.0143317	14	29000167	0.444652	0.0187499	TRUE	1.25861e-06	45	0.03125	YES	2.01378e-06	14	336024	29469373	0.00122925	TRUE	TRUE	23.4864	6.98902e-05
rs1899896	T	C	T	C	0.00616796	-0.0342482	8	92188808	0.100211	0.0208344	TRUE	1.3185e-06	46	0.0319444	YES	2.06374e-06	8	336024	93201036	0.00127515	TRUE	TRUE	23.397	6.96242e-05
rs150959230	T	C	T	C	0.024159	0.159068	9	96138432	0.191481	0.121778	TRUE	1.41423e-06	47	0.0326389	YES	2.16648e-06	9	336024	98900714	0.00500905	TRUE	TRUE	23.262	6.92224e-05
rs72775130	T	C	T	C	0.00971494	-9.98729e-05	16	26638583	0.997921	0.0383292	TRUE	1.41726e-06	48	0.0333333	YES	2.12589e-06	16	336024	26649904	0.00201444	TRUE	TRUE	23.258	6.92104e-05
rs9388686	C	A	C	A	0.00745748	0.0188905	6	129104419	0.41664	0.0232566	TRUE	1.43245e-06	49	0.0340278	YES	2.10482e-06	6	336024	129425564	0.00154703	TRUE	TRUE	23.2374	6.91491e-05
rs56404738	C	T	C	T	-0.00570604	0.0149701	9	22459424	0.430469	0.0189882	TRUE	1.50203e-06	50	0.0347222	YES	2.16292e-06	9	336024	22459423	0.00118603	TRUE	TRUE	23.1461	6.88776e-05
rs17386750	A	G	A	G	0.0167791	0.0746568	3	105010613	0.18564	0.0564049	TRUE	1.7649e-06	51	0.0354167	YES	2.49162e-06	3	336024	104729457	0.00351122	TRUE	TRUE	22.8361	6.7955e-05
rs1981919	A	G	A	G	0.00920741	0.016507	15	47463885	0.582766	0.0300483	TRUE	1.78558e-06	52	0.0361111	YES	2.47234e-06	15	336024	47756082	0.0019277	TRUE	TRUE	22.8137	6.78885e-05
rs4865169	T	C	T	C	-0.00550562	0.020459	4	57013626	0.267291	0.0184428	TRUE	2.27835e-06	53	0.0368056	YES	3.09512e-06	4	336024	57879792	0.00116469	TRUE	TRUE	22.3456	6.64956e-05
rs1623003	T	C	T	C	0.00584012	0.015629	18	23585199	0.41978	0.0193716	TRUE	2.31958e-06	54	0.0375	YES	3.09277e-06	18	336024	21165163	0.00123641	TRUE	TRUE	22.311	6.63926e-05
rs6716891	G	A	G	A	0.00584688	0.00652643	2	36979540	0.737823	0.0194972	TRUE	2.4657e-06	55	0.0381944	YES	3.22783e-06	2	336024	37206683	0.00124111	TRUE	TRUE	22.1936	6.60433e-05
rs10109281	A	G	A	G	0.00693995	0.0147529	8	54493507	0.506934	0.0222309	TRUE	2.57188e-06	56	0.0388889	YES	3.3067e-06	8	336024	55406067	0.00147582	TRUE	TRUE	22.1129	6.58032e-05
rs17055603	A	G	A	G	-0.00588844	-0.0196292	13	58880034	0.314684	0.019523	TRUE	2.72829e-06	57	0.0395833	YES	3.44626e-06	13	336024	59454168	0.00125543	TRUE	TRUE	21.9996	6.54661e-05
rs16951001	T	G	T	G	0.00551693	0.00953714	15	67561903	0.610281	0.0187123	TRUE	3.00435e-06	58	0.0402778	YES	3.72954e-06	15	336024	67854241	0.0011812	TRUE	TRUE	21.8146	6.49157e-05
rs76962223	C	T	C	T	0.00807323	-0.0357771	2	234956122	0.16988	0.0260654	TRUE	3.03837e-06	59	0.0409722	YES	3.70784e-06	2	336024	235864766	0.00172938	TRUE	TRUE	21.7928	6.48508e-05
rs10773157	G	A	G	A	0.00561036	0.0124226	12	125301004	0.508671	0.0187962	TRUE	3.09799e-06	60	0.0416667	YES	3.71759e-06	12	336024	125785550	0.00120283	TRUE	TRUE	21.7557	6.47403e-05
rs10974281	A	C	A	C	0.00869262	0.00783813	9	4023114	0.777908	0.0277902	TRUE	3.11609e-06	61	0.0423611	YES	3.67801e-06	9	336024	4023114	0.00186413	TRUE	TRUE	21.7445	6.47069e-05
rs775250	A	C	A	C	0.00599642	-0.0171183	12	57583257	0.381372	0.0195554	TRUE	3.12342e-06	62	0.0430556	YES	3.6272e-06	12	336024	57977040	0.00128606	TRUE	TRUE	21.7401	6.46939e-05
rs12151303	A	G	A	G	0.00555042	0.0113551	19	12895873	0.568039	0.0198884	TRUE	3.27793e-06	63	0.04375	YES	3.74621e-06	19	336024	13006687	0.00119295	TRUE	TRUE	21.6475	6.44183e-05
rs4758317	A	C	A	C	-0.00545225	0.0344982	11	8229264	0.0601354	0.018352	TRUE	3.28556e-06	64	0.0444444	YES	3.69625e-06	11	336024	8250811	0.00117198	TRUE	TRUE	21.6427	6.4404e-05
rs6948843	A	G	A	G	-0.00571466	0.00463417	7	1662188	0.821392	0.0205275	TRUE	3.40973e-06	65	0.0451389	YES	3.77693e-06	7	336024	1701824	0.0012304	TRUE	TRUE	21.5719	6.41933e-05
rs2009482	G	A	G	A	-0.00543584	0.00190718	5	50557015	0.918738	0.0186935	TRUE	3.43677e-06	66	0.0458333	YES	3.7492e-06	5	336024	49852849	0.00117078	TRUE	TRUE	21.5567	6.41482e-05
rs984922	C	T	C	T	-0.00593063	-0.000294982	20	55958927	0.988442	0.0203628	TRUE	3.49985e-06	67	0.0465278	YES	3.76103e-06	20	336024	54533983	0.00127839	TRUE	TRUE	21.5216	6.40438e-05
rs2652460	G	A	G	A	0.00540603	-0.00319142	2	154827826	0.86209	0.0183717	TRUE	3.50615e-06	68	0.0472222	YES	3.71239e-06	2	336024	155684338	0.0011654	TRUE	TRUE	21.5182	6.40337e-05
rs16943356	A	G	A	G	-0.010415	-0.00931989	12	113899840	0.789602	0.0349285	TRUE	3.60977e-06	69	0.0479167	YES	3.76672e-06	12	336024	114337645	0.00224813	TRUE	TRUE	21.4623	6.38672e-05
rs542851	G	A	G	A	0.00718486	-0.0101259	2	134535355	0.664918	0.0233783	TRUE	4.14658e-06	70	0.0486111	YES	4.26505e-06	2	336024	135292926	0.00156058	TRUE	TRUE	21.1965	6.30764e-05
rs35027817	A	G	A	G	0.016333	-0.078101	5	144578542	0.13828	0.0526917	TRUE	4.27848e-06	71	0.0493056	YES	4.33874e-06	5	336024	143958105	0.00355261	TRUE	TRUE	21.1367	6.28983e-05
rs10808037	A	G	A	G	0.0180404	0.0111526	7	146390780	0.887415	0.078775	TRUE	4.39198e-06	72	0.05	YES	4.39198e-06	7	336024	146087872	0.00392866	TRUE	TRUE	21.0864	6.27489e-05
rs7209996	T	C	T	C	-0.0211488	-0.00280737	17	306327	0.973542	0.0846444	TRUE	4.4949e-06	73	0.0506944	YES	4.43333e-06	17	336024	156118	0.00461044	TRUE	TRUE	21.042	6.26166e-05
rs117009418	G	A	G	A	-0.0153813	0.0421752	18	66232242	0.519413	0.065464	TRUE	4.52512e-06	74	0.0513889	YES	4.40282e-06	18	336024	63899479	0.00335414	TRUE	TRUE	21.0292	6.25787e-05
rs12478572	C	T	C	T	0.00567982	0.00333126	2	116962992	0.861761	0.0191306	TRUE	4.80673e-06	75	0.0520833	YES	4.61446e-06	2	336024	117720568	0.001242	TRUE	TRUE	20.9135	6.22341e-05

## Sheet: exp_pre_out_pneu
SNP	effect_allele.exposure	other_allele.exposure	effect_allele.outcome	other_allele.outcome	beta.exposure	beta.outcome	chr.outcome	pos.outcome	pval.outcome	se.outcome	mr_keep.outcome	pval.exposure	rank	Q	pval.exposure<Q	FDR_P	chr.exposure	samplesize.exposure	pos.exposure	se.exposure	mr_keep.exposure	mr_keep	F	R2
rs35438712	C	T	C	T	-0.00887109	-0.00526706	3	85539055	0.412673	0.00642952	TRUE	1.67494e-13	1	0.000704225	YES	1.18921e-11	3	336024	85588205	0.00120322	TRUE	TRUE	54.3581	0.000161742
rs459809	C	T	C	T	-0.0097611	-0.00392222	6	111331964	0.540952	0.00641543	TRUE	9.39074e-11	2	0.00140845	YES	3.33371e-09	6	336024	111653167	0.00150712	TRUE	TRUE	41.9471	0.000124818
rs2287509	T	G	T	G	-0.00757982	0.00986878	2	161998398	0.0991494	0.00598475	TRUE	1.40304e-10	3	0.00211268	YES	3.32053e-09	2	336024	162854908	0.00118144	TRUE	TRUE	41.1618	0.000122482
rs1579548	A	G	A	G	0.00739726	0.0126571	2	103481599	0.0297817	0.00582477	TRUE	2.24528e-10	4	0.0028169	YES	3.98537e-09	2	336024	104098057	0.00116607	TRUE	TRUE	40.2432	0.000119749
rs2178630	C	T	C	T	-0.007206	0.0127978	7	3452576	0.0285411	0.00584435	TRUE	7.04969e-10	5	0.00352113	YES	1.00106e-08	7	336024	3492208	0.00116883	TRUE	TRUE	38.0089	0.000113101
rs540356	A	C	A	C	0.00732363	0.00724895	11	132333922	0.219234	0.00590033	TRUE	7.76176e-10	6	0.00422535	YES	9.18475e-09	11	336024	132203816	0.00119085	TRUE	TRUE	37.8215	0.000112543
rs10956808	G	T	G	T	-0.00678601	0.00726847	8	91763144	0.209768	0.00579529	TRUE	9.24911e-09	7	0.00492958	YES	9.38124e-08	8	336024	92775372	0.00118139	TRUE	TRUE	32.9946	9.81815e-05
rs782267	A	G	A	G	-0.00748451	0.00119862	1	72530506	0.877009	0.00774494	TRUE	1.24194e-08	8	0.0056338	YES	1.10222e-07	1	336024	72996189	0.00131445	TRUE	TRUE	32.4219	9.64776e-05
rs1503055	A	C	A	C	-0.00672696	-0.00183862	17	52096716	0.757143	0.00594573	TRUE	1.97688e-08	9	0.00633803	YES	1.55954e-07	17	336024	50174076	0.00119822	TRUE	TRUE	31.5184	9.37894e-05
rs57945129	T	C	T	C	-0.00916616	-0.00796795	3	117922877	0.259508	0.00706658	TRUE	2.05414e-08	10	0.00704225	YES	1.45844e-07	3	336024	117641724	0.00163462	TRUE	TRUE	31.4443	9.35686e-05
rs323737	G	A	G	A	-0.00652121	0.00997438	9	99319549	0.0854319	0.00579903	TRUE	2.58357e-08	11	0.00774648	YES	1.66758e-07	9	336024	102081831	0.00117126	TRUE	TRUE	30.9991	9.22443e-05
rs55853064	T	C	T	C	0.00928822	-0.0102045	19	31526999	0.213454	0.00820218	TRUE	3.52826e-08	12	0.0084507	YES	2.08755e-07	19	336024	32017905	0.00168475	TRUE	TRUE	30.3944	9.0445e-05
rs12487411	A	G	A	G	-0.00641435	-0.00147323	3	34380678	0.799762	0.00580801	TRUE	3.85825e-08	13	0.00915493	YES	2.1072e-07	3	336024	34422170	0.00116681	TRUE	TRUE	30.2207	8.99282e-05
rs27901	C	T	C	T	0.00716442	0.0104322	5	94863537	0.119447	0.00669979	TRUE	3.99485e-08	14	0.00985915	YES	2.02596e-07	5	336024	94199242	0.00130471	TRUE	TRUE	30.1532	8.97273e-05
rs2059529	A	G	A	G	-0.00696202	0.00249083	8	25701649	0.685474	0.00615014	TRUE	4.01967e-08	15	0.0105634	YES	1.90264e-07	8	336024	25559165	0.0012681	TRUE	TRUE	30.1414	8.96921e-05
rs62022629	T	G	T	G	-0.00650759	0.00763697	15	89362897	0.191104	0.00584169	TRUE	4.43915e-08	16	0.0112676	YES	1.96987e-07	15	336024	89906128	0.00118913	TRUE	TRUE	29.949	8.91195e-05
rs2675609	C	T	C	T	-0.00657725	-0.000824362	10	61876772	0.89016	0.00596923	TRUE	5.05336e-08	17	0.0119718	YES	2.11052e-07	10	336024	63636531	0.00120693	TRUE	TRUE	29.6978	8.83722e-05
rs77068442	G	A	G	A	0.010131	-0.000175321	1	158875526	0.985445	0.00961021	TRUE	6.68267e-08	18	0.0126761	YES	2.63594e-07	1	336024	158845316	0.00187625	TRUE	TRUE	29.1557	8.67591e-05
rs12783782	A	G	A	G	0.00710875	0.0119838	10	102883484	0.0766143	0.00676793	TRUE	9.06233e-08	19	0.0133803	YES	3.38645e-07	10	336024	104643241	0.00133005	TRUE	TRUE	28.5661	8.50048e-05
rs147052174	T	G	T	G	0.0227622	0.0159016	1	179814032	0.61073	0.0312389	TRUE	1.06598e-07	20	0.0140845	YES	3.78423e-07	1	336024	179783167	0.00428247	TRUE	TRUE	28.2514	8.40684e-05
rs9300633	G	T	G	T	-0.00622479	0.00412775	13	100904209	0.486927	0.00593746	TRUE	1.59904e-07	21	0.0147887	YES	5.40628e-07	13	336024	101556463	0.00118774	TRUE	TRUE	27.4667	8.17336e-05
rs12924052	C	T	C	T	-0.0061958	-0.0115042	16	69743343	0.0514458	0.00590643	TRUE	1.60066e-07	22	0.015493	YES	5.16577e-07	16	336024	69777246	0.00118225	TRUE	TRUE	27.4648	8.17279e-05
rs7313327	T	C	T	C	-0.00829879	-0.00594071	12	45145600	0.448282	0.00783444	TRUE	2.05783e-07	23	0.0161972	YES	6.35243e-07	12	336024	45539383	0.00159772	TRUE	TRUE	26.9791	8.02829e-05
rs56779193	C	T	C	T	-0.00945107	-0.00493662	8	138573836	0.555441	0.00837244	TRUE	2.95481e-07	24	0.0169014	YES	8.74131e-07	8	336024	139586079	0.00184361	TRUE	TRUE	26.2799	7.82023e-05
rs7236979	T	C	T	C	-0.00608467	0.00779014	18	40143735	0.193816	0.0059953	TRUE	3.28246e-07	25	0.0176056	YES	9.32219e-07	18	336024	37723699	0.00119154	TRUE	TRUE	26.077	7.75984e-05
rs13302142	T	C	T	C	0.00673557	-0.00630507	9	136057686	0.337964	0.00658015	TRUE	3.60753e-07	26	0.0183099	YES	9.85133e-07	9	336024	138949532	0.00132364	TRUE	TRUE	25.8946	7.70558e-05
rs35891966	A	G	A	G	-0.0114385	-0.019112	11	20107765	0.0748686	0.0107294	TRUE	3.65502e-07	27	0.0190141	YES	9.61135e-07	11	336024	20129311	0.00224892	TRUE	TRUE	25.8696	7.69815e-05
rs487303	T	C	T	C	0.00662665	0.0076324	11	131918323	0.212639	0.00612385	TRUE	4.22766e-07	28	0.0197183	YES	1.07201e-06	11	336024	131788217	0.00131	TRUE	TRUE	25.5885	7.61451e-05
rs2269423	C	A	C	A	-0.00604502	0.00311322	6	32177930	0.594969	0.00585577	TRUE	4.60426e-07	29	0.0204225	YES	1.12725e-06	6	336024	32145707	0.00119888	TRUE	TRUE	25.424	7.56556e-05
rs4709200	T	C	T	C	-0.00587146	-0.00210662	6	157302976	0.718861	0.00585203	TRUE	5.23094e-07	30	0.0211268	YES	1.23799e-06	6	336024	157724008	0.00117014	TRUE	TRUE	25.1777	7.49228e-05
rs9375371	A	G	A	G	0.00658208	0.0106738	6	98303804	0.0835718	0.00616865	TRUE	5.34995e-07	31	0.021831	YES	1.22531e-06	6	336024	98751680	0.00131289	TRUE	TRUE	25.1345	7.4794e-05
rs10959411	C	T	C	T	-0.00811743	-0.0134723	9	10964035	0.0580377	0.00710784	TRUE	5.38939e-07	32	0.0225352	YES	1.19577e-06	9	336024	10964035	0.0016196	TRUE	TRUE	25.1201	7.47513e-05
rs6834104	C	T	C	T	-0.00581701	0.00301701	4	172156021	0.602546	0.00579367	TRUE	6.34293e-07	33	0.0232394	YES	1.36469e-06	4	336024	173077172	0.00116794	TRUE	TRUE	24.8061	7.3817e-05
rs528301	A	G	A	G	0.00579807	0.0124119	2	44927769	0.0401061	0.00604676	TRUE	7.04628e-07	34	0.0239437	YES	1.47143e-06	2	336024	45154908	0.00116892	TRUE	TRUE	24.6035	7.32142e-05
rs13019114	C	T	C	T	-0.00594747	-0.000977387	2	59087007	0.867653	0.00586523	TRUE	8.1328e-07	35	0.0246479	YES	1.6498e-06	2	336024	59314142	0.00120583	TRUE	TRUE	24.3272	7.2392e-05
rs4677722	T	C	T	C	0.00586372	0.00265919	3	191322385	0.64791	0.00582303	TRUE	8.3301e-07	36	0.0253521	YES	1.64288e-06	3	336024	191040174	0.00118998	TRUE	TRUE	24.281	7.22546e-05
rs117200682	A	G	A	G	0.0194631	-0.00688657	16	358444	0.651474	0.0152454	TRUE	9.03046e-07	37	0.0260563	YES	1.73287e-06	16	336024	408444	0.00396255	TRUE	TRUE	24.1254	7.17915e-05
rs12037187	A	G	A	G	0.00571013	-0.00217413	1	190566940	0.713937	0.00593094	TRUE	9.19856e-07	38	0.0267606	YES	1.71868e-06	1	336024	190536070	0.0011634	TRUE	TRUE	24.0898	7.16857e-05
rs2822557	A	G	A	G	-0.00793745	0.0114805	21	14298703	0.161881	0.00820754	TRUE	1.00212e-06	39	0.0274648	YES	1.82437e-06	21	336024	15671024	0.00162277	TRUE	TRUE	23.9248	7.11946e-05
rs72776998	C	T	C	T	-0.00760031	-0.00918063	5	104440225	0.257289	0.00810421	TRUE	1.24598e-06	40	0.028169	YES	2.21161e-06	5	336024	103775926	0.00156763	TRUE	TRUE	23.5058	6.99479e-05
rs10148671	C	T	C	T	0.00595729	-0.00351717	14	29000167	0.552472	0.00592056	TRUE	1.25861e-06	41	0.0288732	YES	2.17954e-06	14	336024	29469373	0.00122925	TRUE	TRUE	23.4864	6.98902e-05
rs1899896	T	C	T	C	0.00616796	-0.00433868	8	92188808	0.509236	0.00657349	TRUE	1.3185e-06	42	0.0295775	YES	2.22889e-06	8	336024	93201036	0.00127515	TRUE	TRUE	23.397	6.96242e-05
rs150959230	T	C	T	C	0.024159	0.0319064	9	96138432	0.401003	0.0379915	TRUE	1.41423e-06	43	0.0302817	YES	2.33512e-06	9	336024	98900714	0.00500905	TRUE	TRUE	23.262	6.92224e-05
rs72775130	T	C	T	C	0.00971494	-0.0177297	16	26638583	0.143101	0.0121076	TRUE	1.41726e-06	44	0.0309859	YES	2.28694e-06	16	336024	26649904	0.00201444	TRUE	TRUE	23.258	6.92104e-05
rs9388686	C	A	C	A	0.00745748	0.00766225	6	129104419	0.296711	0.00734276	TRUE	1.43245e-06	45	0.0316901	YES	2.26009e-06	6	336024	129425564	0.00154703	TRUE	TRUE	23.2374	6.91491e-05
rs56404738	C	T	C	T	-0.00570604	0.00404575	9	22459424	0.499563	0.00599212	TRUE	1.50203e-06	46	0.0323944	YES	2.31835e-06	9	336024	22459423	0.00118603	TRUE	TRUE	23.1461	6.88776e-05
rs17386750	A	G	A	G	0.0167791	-0.00697923	3	105010613	0.695988	0.0178616	TRUE	1.7649e-06	47	0.0330986	YES	2.66613e-06	3	336024	104729457	0.00351122	TRUE	TRUE	22.8361	6.7955e-05
rs1981919	A	G	A	G	0.00920741	0.000786675	15	47463885	0.933681	0.00945356	TRUE	1.78558e-06	48	0.0338028	YES	2.64117e-06	15	336024	47756082	0.0019277	TRUE	TRUE	22.8137	6.78885e-05
rs4865169	T	C	T	C	-0.00550562	-0.00211987	4	57013626	0.715819	0.00582297	TRUE	2.27835e-06	49	0.034507	YES	3.30128e-06	4	336024	57879792	0.00116469	TRUE	TRUE	22.3456	6.64956e-05
rs1623003	T	C	T	C	0.00584012	-0.0125421	18	23585199	0.039942	0.00610517	TRUE	2.31958e-06	50	0.0352113	YES	3.2938e-06	18	336024	21165163	0.00123641	TRUE	TRUE	22.311	6.63926e-05
rs6716891	G	A	G	A	0.00584688	0.00507093	2	36979540	0.409699	0.00615088	TRUE	2.4657e-06	51	0.0359155	YES	3.43264e-06	2	336024	37206683	0.00124111	TRUE	TRUE	22.1936	6.60433e-05
rs10109281	A	G	A	G	0.00693995	0.00573261	8	54493507	0.414113	0.00701944	TRUE	2.57188e-06	52	0.0366197	YES	3.51161e-06	8	336024	55406067	0.00147582	TRUE	TRUE	22.1129	6.58032e-05
rs17055603	A	G	A	G	-0.00588844	-0.00946937	13	58880034	0.124888	0.00617067	TRUE	2.72829e-06	53	0.0373239	YES	3.65488e-06	13	336024	59454168	0.00125543	TRUE	TRUE	21.9996	6.54661e-05
rs16951001	T	G	T	G	0.00551693	0.00844338	15	67561903	0.152946	0.00590776	TRUE	3.00435e-06	54	0.0380282	YES	3.95016e-06	15	336024	67854241	0.0011812	TRUE	TRUE	21.8146	6.49157e-05
rs76962223	C	T	C	T	0.00807323	-0.00196146	2	234956122	0.811566	0.00822739	TRUE	3.03837e-06	55	0.0387324	YES	3.92226e-06	2	336024	235864766	0.00172938	TRUE	TRUE	21.7928	6.48508e-05
rs10773157	G	A	G	A	0.00561036	0.00800728	12	125301004	0.177049	0.00593177	TRUE	3.09799e-06	56	0.0394366	YES	3.92781e-06	12	336024	125785550	0.00120283	TRUE	TRUE	21.7557	6.47403e-05
rs10974281	A	C	A	C	0.00869262	0.0143455	9	4023114	0.101519	0.00876044	TRUE	3.11609e-06	57	0.0401408	YES	3.88145e-06	9	336024	4023114	0.00186413	TRUE	TRUE	21.7445	6.47069e-05
rs775250	A	C	A	C	0.00599642	0.00392965	12	57583257	0.524065	0.0061681	TRUE	3.12342e-06	58	0.0408451	YES	3.8235e-06	12	336024	57977040	0.00128606	TRUE	TRUE	21.7401	6.46939e-05
rs12151303	A	G	A	G	0.00555042	0.00850868	19	12895873	0.174592	0.00626746	TRUE	3.27793e-06	59	0.0415493	YES	3.94463e-06	19	336024	13006687	0.00119295	TRUE	TRUE	21.6475	6.44183e-05
rs4758317	A	C	A	C	-0.00545225	-0.00419432	11	8229264	0.469508	0.00579903	TRUE	3.28556e-06	60	0.0422535	YES	3.88791e-06	11	336024	8250811	0.00117198	TRUE	TRUE	21.6427	6.4404e-05
rs6948843	A	G	A	G	-0.00571466	-0.000434101	7	1662188	0.946561	0.00647655	TRUE	3.40973e-06	61	0.0429577	YES	3.9687e-06	7	336024	1701824	0.0012304	TRUE	TRUE	21.5719	6.41933e-05
rs2009482	G	A	G	A	-0.00543584	-0.00128223	5	50557015	0.828112	0.00590553	TRUE	3.43677e-06	62	0.043662	YES	3.93566e-06	5	336024	49852849	0.00117078	TRUE	TRUE	21.5567	6.41482e-05
rs984922	C	T	C	T	-0.00593063	-0.00928878	20	55958927	0.14848	0.00642857	TRUE	3.49985e-06	63	0.0443662	YES	3.94428e-06	20	336024	54533983	0.00127839	TRUE	TRUE	21.5216	6.40438e-05
rs2652460	G	A	G	A	0.00540603	0.000800307	2	154827826	0.89025	0.00579986	TRUE	3.50615e-06	64	0.0450704	YES	3.88964e-06	2	336024	155684338	0.0011654	TRUE	TRUE	21.5182	6.40337e-05
rs16943356	A	G	A	G	-0.010415	-0.024201	12	113899840	0.0285181	0.0110503	TRUE	3.60977e-06	65	0.0457746	YES	3.94298e-06	12	336024	114337645	0.00224813	TRUE	TRUE	21.4623	6.38672e-05
rs542851	G	A	G	A	0.00718486	-0.00609115	2	134535355	0.410084	0.00739446	TRUE	4.14658e-06	66	0.0464789	YES	4.46071e-06	2	336024	135292926	0.00156058	TRUE	TRUE	21.1965	6.30764e-05
rs10808037	A	G	A	G	0.0180404	-0.00465618	7	146390780	0.850908	0.0247722	TRUE	4.39198e-06	67	0.0471831	YES	4.65419e-06	7	336024	146087872	0.00392866	TRUE	TRUE	21.0864	6.27489e-05
rs7209996	T	C	T	C	-0.0211488	0.0107616	17	306327	0.681868	0.0262531	TRUE	4.4949e-06	68	0.0478873	YES	4.6932e-06	17	336024	156118	0.00461044	TRUE	TRUE	21.042	6.26166e-05
rs117009418	G	A	G	A	-0.0153813	0.012726	18	66232242	0.535406	0.0205333	TRUE	4.52512e-06	69	0.0485915	YES	4.65628e-06	18	336024	63899479	0.00335414	TRUE	TRUE	21.0292	6.25787e-05
rs12478572	C	T	C	T	0.00567982	-0.00283708	2	116962992	0.638485	0.00603868	TRUE	4.80673e-06	70	0.0492958	YES	4.8754e-06	2	336024	117720568	0.001242	TRUE	TRUE	20.9135	6.22341e-05

## Sheet: exp_hou_out_influ
SNP	effect_allele.exposure	other_allele.exposure	effect_allele.outcome	other_allele.outcome	beta.exposure	beta.outcome	chr.outcome	pos.outcome	pval.outcome	se.outcome	mr_keep.outcome	pos.exposure	se.exposure	pval.exposure	rank	Q	pval.exposure<Q	FDR_P	chr.exposure	samplesize.exposure	mr_keep.exposure	mr_keep	F	R2
rs143443301	A	C	A	C	0.0289171	0.00105665	2	136101921	0.996198	0.221732	TRUE	136859491	0.00517844	2.35072e-08	1	0.005	YES	2.35072e-07	2	311142	TRUE	TRUE	31.1825	0.00010021
rs7598207	A	C	A	C	0.0051126	0.0178611	2	129400720	0.374006	0.0200913	TRUE	130158293	0.000959179	9.81838e-08	2	0.01	YES	4.90919e-07	2	311142	TRUE	TRUE	28.4109	9.13032e-05
rs13120341	C	T	C	T	0.00445165	0.0446128	4	158757411	0.0221101	0.0194945	TRUE	159678563	0.000904226	8.52001e-07	3	0.015	YES	2.84e-06	4	311142	TRUE	TRUE	24.2375	7.78925e-05
rs143066473	A	G	A	G	0.0306639	-0.0712963	12	99432175	0.236056	0.0601707	TRUE	99825953	0.0062615	9.72523e-07	4	0.02	YES	2.43131e-06	12	311142	TRUE	TRUE	23.9827	7.70736e-05
rs10760331	T	G	T	G	0.00548568	-0.0180479	9	124212488	0.491604	0.0262415	TRUE	126974767	0.00115304	1.96006e-06	5	0.025	YES	3.92012e-06	9	311142	TRUE	TRUE	22.6346	7.27415e-05
rs4893879	A	G	A	G	-0.00578791	-0.0252478	2	179657626	0.26737	0.0227634	TRUE	180522353	0.00121788	2.01071e-06	6	0.03	YES	3.35118e-06	2	311142	TRUE	TRUE	22.5858	7.25846e-05
rs34865057	G	A	G	A	-0.0108378	0.0820517	2	71473805	0.191053	0.0627561	TRUE	71700935	0.0023255	3.15668e-06	7	0.035	YES	4.50954e-06	2	311142	TRUE	TRUE	21.7195	6.98008e-05
rs7630976	G	A	G	A	0.00508949	0.0434806	3	117283333	0.0811054	0.0249272	TRUE	117002180	0.00109655	3.4629e-06	8	0.04	YES	4.32863e-06	3	311142	TRUE	TRUE	21.5423	6.92314e-05
rs141552080	G	A	G	A	0.0103554	-0.00786041	2	204761033	0.835885	0.0379436	TRUE	205625756	0.00223813	3.71492e-06	9	0.045	YES	4.12769e-06	2	311142	TRUE	TRUE	21.4074	6.87978e-05
rs2236270	T	G	T	G	-0.00416466	0.0231422	20	34935352	0.216779	0.0187365	TRUE	33523155	0.0009098	4.7063e-06	10	0.05	YES	4.7063e-06	20	311142	TRUE	TRUE	20.954	6.7341e-05

## Sheet: exp_hou_out_pneu
SNP	effect_allele.exposure	other_allele.exposure	effect_allele.outcome	other_allele.outcome	beta.exposure	beta.outcome	chr.outcome	pos.outcome	pval.outcome	se.outcome	mr_keep.outcome	pos.exposure	se.exposure	pval.exposure	rank	Q	pval.exposure<Q	FDR_P	chr.exposure	samplesize.exposure	mr_keep.exposure	mr_keep	F	R2
rs143443301	A	C	A	C	0.0289171	0.0371266	2	136101921	0.592456	0.0693593	TRUE	136859491	0.00517844	2.35072e-08	1	0.005	YES	2.35072e-07	2	311142	TRUE	TRUE	31.1825	0.00010021
rs7598207	A	C	A	C	0.0051126	0.00400006	2	129400720	0.528283	0.00634299	TRUE	130158293	0.000959179	9.81838e-08	2	0.01	YES	4.90919e-07	2	311142	TRUE	TRUE	28.4109	9.13032e-05
rs13120341	C	T	C	T	0.00445165	0.00846158	4	158757411	0.169132	0.00615388	TRUE	159678563	0.000904226	8.52001e-07	3	0.015	YES	2.84e-06	4	311142	TRUE	TRUE	24.2375	7.78925e-05
rs143066473	A	G	A	G	0.0306639	-0.0126227	12	99432175	0.509401	0.019132	TRUE	99825953	0.0062615	9.72523e-07	4	0.02	YES	2.43131e-06	12	311142	TRUE	TRUE	23.9827	7.70736e-05
rs10760331	T	G	T	G	0.00548568	0.000717459	9	124212488	0.93112	0.00830054	TRUE	126974767	0.00115304	1.96006e-06	5	0.025	YES	3.92012e-06	9	311142	TRUE	TRUE	22.6346	7.27415e-05
rs4893879	A	G	A	G	-0.00578791	-0.00173224	2	179657626	0.809689	0.00719286	TRUE	180522353	0.00121788	2.01071e-06	6	0.03	YES	3.35118e-06	2	311142	TRUE	TRUE	22.5858	7.25846e-05
rs34865057	G	A	G	A	-0.0108378	0.00369641	2	71473805	0.852467	0.0198763	TRUE	71700935	0.0023255	3.15668e-06	7	0.035	YES	4.50954e-06	2	311142	TRUE	TRUE	21.7195	6.98008e-05
rs7630976	G	A	G	A	0.00508949	0.00975367	3	117283333	0.214764	0.00786224	TRUE	117002180	0.00109655	3.4629e-06	8	0.04	YES	4.32863e-06	3	311142	TRUE	TRUE	21.5423	6.92314e-05
rs141552080	G	A	G	A	0.0103554	-0.00358557	2	204761033	0.766588	0.0120791	TRUE	205625756	0.00223813	3.71492e-06	9	0.045	YES	4.12769e-06	2	311142	TRUE	TRUE	21.4074	6.87978e-05
rs2236270	T	G	T	G	-0.00416466	-0.00479852	20	34935352	0.417437	0.0059177	TRUE	33523155	0.0009098	4.7063e-06	10	0.05	YES	4.7063e-06	20	311142	TRUE	TRUE	20.954	6.7341e-05

## Sheet: exp_influ_out_cur
SNP	effect_allele.exposure	other_allele.exposure	effect_allele.outcome	other_allele.outcome	beta.exposure	beta.outcome	chr	pos	se.outcome	samplesize.outcome	pval.outcome	mr_keep.outcome	pval.exposure	rank	Q	pval.exposure<Q	FDR_P	se.exposure	mr_keep.exposure	mr_keep	F	R2
rs696879	C	T	C	T	0.0983737	0.00168538	5	80384331	0.00142735	337030	0.237692	TRUE	4.68986e-07	1	0.00625	YES	3.75189e-06	0.0195241	TRUE	TRUE	25.3873	6.60423e-05
rs13075013	A	G	A	G	0.425912	-0.00514728	3	116935958	0.00813326	337030	0.52682	TRUE	7.67079e-07	2	0.0125	YES	3.06832e-06	0.0861548	TRUE	TRUE	24.4389	6.35752e-05
rs116981299	A	G	A	G	-0.809697	-0.00650801	11	82899006	0.00429241	337030	0.129478	TRUE	2.03789e-06	3	0.01875	YES	5.43437e-06	0.170476	TRUE	TRUE	22.5589	5.86851e-05
rs140190830	C	A	C	A	0.227658	-0.010047	1	175786656	0.00569208	337030	0.0775515	TRUE	2.10266e-06	4	0.025	YES	4.20532e-06	0.0479958	TRUE	TRUE	22.4988	5.85287e-05
rs1553928	G	A	G	A	0.139071	0.00305809	4	43464003	0.00191624	337030	0.110516	TRUE	2.21912e-06	5	0.03125	YES	3.55059e-06	0.0293872	TRUE	TRUE	22.3953	5.82594e-05
rs117139605	C	T	C	T	0.539977	-0.002422	20	41222436	0.00616372	337030	0.69436	TRUE	2.35478e-06	6	0.0375	YES	3.13971e-06	0.114394	TRUE	TRUE	22.2815	5.79634e-05
rs143391988	C	A	C	A	0.244149	0.0150048	12	47188350	0.00670443	337030	0.0252185	TRUE	3.72589e-06	7	0.04375	YES	4.25816e-06	0.0527763	TRUE	TRUE	21.4009	5.56727e-05
rs115617143	G	A	G	A	-0.347654	-0.00130633	7	89101872	0.00415646	337030	0.753302	TRUE	3.79586e-06	8	0.05	YES	3.79586e-06	0.075213	TRUE	TRUE	21.3653	5.55801e-05

## Sheet: exp_influ_out_pre
SNP	effect_allele.exposure	other_allele.exposure	effect_allele.outcome	other_allele.outcome	beta.exposure	beta.outcome	chr	pos	se.outcome	samplesize.outcome	pval.outcome	mr_keep.outcome	pval.exposure	rank	Q	pval.exposure<Q	FDR_P	se.exposure	exposure	mr_keep.exposure	mr_keep	F	R2
rs696879	C	T	C	T	0.0983737	-0.000400642	5	80384331	0.00125626	336024	0.749791	TRUE	4.68986e-07	1	0.005	YES	4.68986e-06	0.0195241	exposure	TRUE	TRUE	25.3873	7.55462e-05
rs13075013	A	G	A	G	0.425912	-0.0087104	3	116935958	0.00715953	336024	0.223751	TRUE	7.67079e-07	2	0.01	YES	3.8354e-06	0.0861548	exposure	TRUE	TRUE	24.4389	7.27242e-05
rs11732257	T	C	T	C	0.100555	0.000110547	4	39796001	0.00129608	336024	0.932028	TRUE	1.49893e-06	3	0.015	YES	4.99643e-06	0.0208994	exposure	TRUE	TRUE	23.1494	6.88874e-05
rs116981299	A	G	A	G	-0.809697	0.000949862	11	82899006	0.00377676	336024	0.801426	TRUE	2.03789e-06	4	0.02	YES	5.09472e-06	0.170476	exposure	TRUE	TRUE	22.5589	6.71304e-05
rs140190830	C	A	C	A	0.227658	-0.00208923	1	175786656	0.00500968	336024	0.676651	TRUE	2.10266e-06	5	0.025	YES	4.20532e-06	0.0479958	exposure	TRUE	TRUE	22.4988	6.69515e-05
rs1553928	G	A	G	A	0.139071	-0.00154971	4	43464003	0.00168642	336024	0.358131	TRUE	2.21912e-06	6	0.03	YES	3.69853e-06	0.0293872	exposure	TRUE	TRUE	22.3953	6.66435e-05
rs117139605	C	T	C	T	0.539977	0.0061153	20	41222436	0.00542384	336024	0.259538	TRUE	2.35478e-06	7	0.035	YES	3.36397e-06	0.114394	exposure	TRUE	TRUE	22.2815	6.63048e-05
rs12157379	T	G	T	G	0.149667	0.00252984	22	43654063	0.00190294	336024	0.183704	TRUE	3.43558e-06	8	0.04	YES	4.29448e-06	0.0322357	exposure	TRUE	TRUE	21.5565	6.41475e-05
rs143391988	C	A	C	A	0.244149	0.00320394	12	47188350	0.00589858	336024	0.587012	TRUE	3.72589e-06	9	0.045	YES	4.13988e-06	0.0527763	exposure	TRUE	TRUE	21.4009	6.36845e-05
rs115617143	G	A	G	A	-0.347654	0.0059253	7	89101872	0.00365773	336024	0.105246	TRUE	3.79586e-06	10	0.05	YES	3.79586e-06	0.075213	exposure	TRUE	TRUE	21.3653	6.35786e-05

## Sheet: exp_influ_out_hou
SNP	effect_allele.exposure	other_allele.exposure	effect_allele.outcome	other_allele.outcome	beta.exposure	beta.outcome	chr	pos	se.outcome	samplesize.outcome	pval.outcome	mr_keep.outcome	pval.exposure	rank	Q	pval.exposure<Q	FDR_P	se.exposure	mr_keep.exposure	mr_keep	F	R2
rs115617143	G	A	G	A	-0.347654	-0.00206248	7	89101872	0.00276115	311142	0.455086	TRUE	4.68986e-07	1	0.005	YES	4.68986e-06	0.075213	TRUE	TRUE	21.3653	6.86626e-05
rs116981299	A	G	A	G	-0.809697	0.0028375	11	82899006	0.00284784	311142	0.319072	TRUE	7.67079e-07	2	0.01	YES	3.8354e-06	0.170476	TRUE	TRUE	22.5589	7.24984e-05
rs117139605	C	T	C	T	0.539977	-0.000739068	20	41222436	0.00409758	311142	0.856864	TRUE	1.49893e-06	3	0.015	YES	4.99643e-06	0.114394	TRUE	TRUE	22.2815	7.16068e-05
rs11732257	T	C	T	C	0.100555	0.000947269	4	39796001	0.000977423	311142	0.332471	TRUE	2.03789e-06	4	0.02	YES	5.09472e-06	0.0208994	TRUE	TRUE	23.1494	7.43959e-05
rs12157379	T	G	T	G	0.149667	0.0012126	22	43654063	0.00143484	311142	0.398047	TRUE	2.10266e-06	5	0.025	YES	4.20532e-06	0.0322357	TRUE	TRUE	21.5565	6.9277e-05
rs13075013	A	G	A	G	0.425912	0.00728203	3	116935958	0.00539812	311142	0.17734	TRUE	2.21912e-06	6	0.03	YES	3.69853e-06	0.0861548	TRUE	TRUE	24.4389	7.85395e-05
rs140190830	C	A	C	A	0.227658	-0.00293596	1	175786656	0.00376979	311142	0.43609	TRUE	2.35478e-06	7	0.035	YES	3.36397e-06	0.0479958	TRUE	TRUE	22.4988	7.23052e-05
rs143391988	C	A	C	A	0.244149	0.00376048	12	47188350	0.00446563	311142	0.399735	TRUE	3.43558e-06	8	0.04	YES	4.29448e-06	0.0527763	TRUE	TRUE	21.4009	6.8777e-05
rs1553928	G	A	G	A	0.139071	-0.000288534	4	43464003	0.00127141	311142	0.82047	TRUE	3.72589e-06	9	0.045	YES	4.13988e-06	0.0293872	TRUE	TRUE	22.3953	7.19725e-05
rs696879	C	T	C	T	0.0983737	0.00108327	5	80384331	0.000947916	311142	0.253125	TRUE	3.79586e-06	10	0.05	YES	3.79586e-06	0.0195241	TRUE	TRUE	25.3873	8.15872e-05

## Sheet: exp_pneu_out_cur
SNP	effect_allele.exposure	other_allele.exposure	effect_allele.outcome	other_allele.outcome	beta.exposure	beta.outcome	chr	pos	se.outcome	samplesize.outcome	pval.outcome	mr_keep.outcome	pval.exposure	rank	Q	pval.exposure<Q	FDR_P	se.exposure	mr_keep.exposure	mr_keep	F	R2
rs3116653	C	G	C	G	0.0510528	-0.00150538	1	159696910	0.0014326	337030	0.293352	TRUE	2.79319e-17	1	0.00178571	YES	7.82093e-16	0.00603824	TRUE	TRUE	71.4856	0.000212059
rs28383179	A	T	A	T	0.0469455	0.000865613	6	32572311	0.00147505	337030	0.557314	TRUE	3.08674e-11	2	0.00357143	YES	4.32144e-10	0.00706759	TRUE	TRUE	44.121	0.000130894
rs6882298	T	A	T	A	0.0344738	-0.00213212	5	31225065	0.00156534	337030	0.173174	TRUE	7.60414e-08	3	0.00535714	YES	7.0972e-07	0.00641221	TRUE	TRUE	28.9043	8.57545e-05
rs77636402	G	A	G	A	-0.188704	-0.00952038	4	72246275	0.00450804	337030	0.0346984	TRUE	1.54757e-07	4	0.00714286	YES	1.0833e-06	0.0359655	TRUE	TRUE	27.529	8.16744e-05
rs35705491	G	A	G	A	0.0344661	0.000216211	11	1214349	0.00161238	337030	0.893328	TRUE	3.35066e-07	5	0.00892857	YES	1.87637e-06	0.00675465	TRUE	TRUE	26.0363	7.72461e-05
rs147212268	T	C	T	C	0.0615726	-0.00122853	17	32360060	0.00389146	337030	0.752231	TRUE	5.70847e-07	6	0.0107143	YES	2.66395e-06	0.0123125	TRUE	TRUE	25.0082	7.41962e-05
rs7714574	T	C	T	C	0.0288794	-0.00030346	5	40492655	0.00134931	337030	0.822058	TRUE	6.68498e-07	7	0.0125	YES	2.67399e-06	0.00581039	TRUE	TRUE	24.7039	7.32935e-05
rs369061713	A	G	A	G	0.169521	-0.00650663	5	120476770	0.00458199	337030	0.155596	TRUE	7.80279e-07	8	0.0142857	YES	2.73098e-06	0.0343142	TRUE	TRUE	24.4061	7.24101e-05
rs4837219	A	G	A	G	-0.0472501	0.00142355	9	130764240	0.002551	337030	0.576821	TRUE	9.37152e-07	9	0.0160714	YES	2.91558e-06	0.00963422	TRUE	TRUE	24.0532	7.13629e-05
rs55871839	C	T	C	T	0.028621	0.00261928	8	59816868	0.00134649	337030	0.0517452	TRUE	1.10441e-06	10	0.0178571	YES	3.09235e-06	0.00587451	TRUE	TRUE	23.737	7.04251e-05
rs4850969	C	T	C	T	-0.0529601	-0.000122402	2	101985733	0.00206743	337030	0.952789	TRUE	1.22662e-06	11	0.0196429	YES	3.12231e-06	0.0109167	TRUE	TRUE	23.535	6.98258e-05
rs11655325	G	A	G	A	0.0282455	-0.00176072	17	16213000	0.00132182	337030	0.182847	TRUE	1.24526e-06	12	0.0214286	YES	2.90561e-06	0.00582587	TRUE	TRUE	23.5059	6.97394e-05
rs116908272	A	T	A	T	-0.194576	0.0038275	7	20138376	0.00636165	337030	0.547407	TRUE	1.33884e-06	13	0.0232143	YES	2.88366e-06	0.0402524	TRUE	TRUE	23.3666	6.9326e-05
rs148767282	C	G	C	G	-0.0827953	-0.00679548	1	159476664	0.00456442	337030	0.136542	TRUE	1.50973e-06	14	0.025	YES	3.01946e-06	0.0172134	TRUE	TRUE	23.1355	6.86404e-05
rs117829837	A	C	A	C	-0.0642895	0.000172769	7	107324363	0.00427042	337030	0.967729	TRUE	1.81042e-06	15	0.0267857	YES	3.37945e-06	0.013468	TRUE	TRUE	22.7863	6.76046e-05
rs150364954	A	T	A	T	0.0754667	0.00530088	10	22736381	0.00565496	337030	0.348561	TRUE	1.90283e-06	16	0.0285714	YES	3.32995e-06	0.0158428	TRUE	TRUE	22.6906	6.73208e-05
rs763926	A	C	A	C	0.0295928	-0.00314702	22	35340036	0.0014308	337030	0.0278445	TRUE	1.92194e-06	17	0.0303571	YES	3.16555e-06	0.00621506	TRUE	TRUE	22.6716	6.72642e-05
rs144631905	T	C	T	C	-0.0971038	0.0016827	1	46787732	0.00498865	337030	0.735887	TRUE	2.04781e-06	18	0.0321429	YES	3.18548e-06	0.0204487	TRUE	TRUE	22.5497	6.69027e-05
rs7563310	G	A	G	A	0.0382471	-0.000299648	2	6061966	0.00174221	337030	0.863443	TRUE	2.32252e-06	19	0.0339286	YES	3.42266e-06	0.00809785	TRUE	TRUE	22.3078	6.61851e-05
rs777953	T	C	T	C	0.0286579	0.00118756	3	104446672	0.00139801	337030	0.395623	TRUE	2.46252e-06	20	0.0357143	YES	3.44753e-06	0.00608292	TRUE	TRUE	22.1955	6.58518e-05
rs149885178	A	G	A	G	0.078758	-0.000522595	16	20963010	0.00380216	337030	0.890678	TRUE	2.48674e-06	21	0.0375	YES	3.31565e-06	0.0167242	TRUE	TRUE	22.1768	6.57963e-05
rs34708051	T	C	T	C	-0.0299201	0.000313003	15	67464545	0.00158268	337030	0.843227	TRUE	2.97242e-06	22	0.0392857	YES	3.78308e-06	0.00640315	TRUE	TRUE	21.8343	6.47802e-05
rs9549205	A	G	A	G	-0.0273047	0.000577659	13	41007470	0.00132737	337030	0.663424	TRUE	2.97584e-06	23	0.0410714	YES	3.62276e-06	0.00584373	TRUE	TRUE	21.8321	6.47736e-05
rs76862504	C	T	C	T	-0.078311	-0.00131239	16	7405484	0.00522745	337030	0.80177	TRUE	3.18654e-06	24	0.0428571	YES	3.71763e-06	0.0168107	TRUE	TRUE	21.7007	6.43839e-05
rs700491	T	C	T	C	-0.035155	0.00295817	6	81030744	0.00174425	337030	0.0898959	TRUE	3.44477e-06	25	0.0446429	YES	3.85814e-06	0.00757269	TRUE	TRUE	21.5513	6.39407e-05
rs116821470	A	G	A	G	0.11186	0.00789181	1	4419975	0.00622935	337030	0.205201	TRUE	3.68638e-06	26	0.0464286	YES	3.96995e-06	0.0241686	TRUE	TRUE	21.4213	6.35551e-05
rs77190311	T	G	T	G	0.0766622	0.00387633	18	53407090	0.00469824	337030	0.409338	TRUE	3.80163e-06	27	0.0482143	YES	3.94243e-06	0.0165866	TRUE	TRUE	21.3623	6.33799e-05
rs62074712	T	C	T	C	0.0279442	0.000196372	17	81049906	0.00146258	337030	0.893194	TRUE	4.60511e-06	28	0.05	YES	4.60511e-06	0.00609867	TRUE	TRUE	20.9949	6.22899e-05

[truncated: 2 more sheets: exp_pneu_out_pre, exp_pneu_out_hou]
